# Supplementary material for: Forecasting the flooding dynamics of flatwoods salamander breeding wetlands under future climate change scenarios
Source: PeerJ. 2023 Sep 19;11:e16050. doi: 10.7717/peerj.16050 (PMC10516105; doi:10.7717/peerj.16050)
Supplement: File S1 [file peerj-11-16050-s005.xlsx]

## Sheet: Raw Data
Date	Well ID	Depth (mm)	Daily Precip (mm)	Weekly Precip (mm)	Daily PET (mm)
2014-11-26	e01c	-239.444	0	17.5	2.11073
2014-11-27	e01c	-310.22	0	17.5	1.44717
2014-11-28	e01c	-356.962	0	17.5	1.80594
2014-11-29	e01c	-383.607	0	10.2	3.86123
2014-11-30	e01c	-399.901	0	1.6	2.59714
2014-12-01	e01c	-419.745	0	1.6	2.76736
2014-12-02	e01c	-439.978	0	0	3.14942
2014-12-03	e01c	-456.083	0	0	2.2782
2014-12-04	e01c	-469.784	0	0	2.52607
2014-12-05	e01c	-479.988	0	0	2.19901
2014-12-06	e01c	-461.76	1.4	1.4	2.03834
2014-12-07	e01c	-470.298	0	1.4	1.60806
2014-12-08	e01c	-509.909	0	1.4	1.71807
2014-12-09	e01c	-528.369	0	1.4	2.15556
2014-12-10	e01c	-543.88	0	1.4	1.42145
2014-12-11	e01c	-557.674	0	1.4	1.75696
2014-12-12	e01c	-570.787	0	1.4	2.54204
2014-12-13	e01c	-580.665	0	0	2.14563
2014-12-14	e01c	-587.662	0	0	2.40233
2014-12-15	e01c	-592.317	0	0	3.25358
2014-12-16	e01c	-575.852	0.4	0.4	1.78115
2014-12-17	e01c	-597.409	0	0.4	1.6842
2014-12-18	e01c	-603.318	0	0.4	2.26557
2014-12-19	e01c	-468.74	6	6.4	1.55032
2014-12-20	e01c	-272.673	5.9	12.3	1.5351
2014-12-21	e01c	-314.822	0	12.3	1.62226
2014-12-22	e01c	-157.612	13.1	25.4	1.7844
2014-12-23	e01c	-55.0095	21.1	46.1	2.00324
2014-12-24	e01c	76.9188	9.3	55.4	1.56635
2014-12-25	e01c	70.6261	0	55.4	1.51467
2014-12-26	e01c	55.8282	0	49.4	1.80726
2014-12-27	e01c	41.8022	0	43.5	1.58315
2014-12-28	e01c	31.1123	1.4	44.9	1.9262
2014-12-29	e01c	49.6046	4	35.8	1.81344
2014-12-30	e01c	48.6967	0	14.7	1.39623
2014-12-31	e01c	34.2816	0	5.4	1.30176
2015-01-01	e01c	17.4861	0	5.4	1.48979
2015-01-02	e01c	2.92847	0	5.4	1.6559
2015-01-03	e01c	-11.5196	0	5.4	2.06643
2015-01-04	e01c	32.6252	10.1	14.1	2.00411
2015-01-05	e01c	53.0407	0	10.1	1.35239
2015-01-06	e01c	41.2951	0	10.1	2.11389
2015-01-07	e01c	26.157	0	10.1	1.4265
2015-01-08	e01c	5.19084	0	10.1	0.964764
2015-01-09	e01c	-12.0039	0	10.1	1.00213
2015-01-10	e01c	-33.0874	0	10.1	1.50178
2015-01-11	e01c	-57.2985	0	0	1.56444
2015-01-12	e01c	-63.945	0.5	0.5	1.9143
2015-01-13	e01c	-73.7174	0.4	0.9	1.61934
2015-01-14	e01c	-91.0826	0	0.9	1.49982
2015-01-15	e01c	-43.042	7.7	8.6	1.38181
2015-01-16	e01c	5.19309	0.1	8.7	1.55373
2015-01-17	e01c	-8.34006	0	8.7	2.37701
2015-01-18	e01c	-26.948	0	8.7	2.55342
2015-01-19	e01c	-58.2314	0	8.2	4.71612
2015-01-20	e01c	-89.1577	0	7.8	3.80624
2015-01-21	e01c	-114.053	0	7.8	2.26073
2015-01-22	e01c	-136.891	8.6	8.7	1.75257
2015-01-23	e01c	108.462	24.4	33	1.69046
2015-01-24	e01c	126.524	0	33	1.55817
2015-01-25	e01c	114.489	0	33	3.07092
2015-01-26	e01c	104.372	0	33	1.57209
2015-01-27	e01c	90.5206	0	33	2.8555
2015-01-28	e01c	76.9339	0	33	2.39681
2015-01-29	e01c	62.6052	0	24.4	3.50413
2015-01-30	e01c	52.6277	0	0	1.83943
2015-01-31	e01c	37.3373	0	0	3.03238
2015-02-01	e01c	65.9488	14.6	14.6	2.46613
2015-02-02	e01c	126.522	0.1	14.7	3.30535
2015-02-03	e01c	116.55	0	14.7	1.4564
2015-02-04	e01c	93.6007	12.6	27.3	1.63726
2015-02-05	e01c	64.0549	0.4	27.7	1.87146
2015-02-06	e01c	49.3596	0	27.7	3.08719
2015-02-07	e01c	39.3343	0	27.7	4.15455
2015-02-08	e01c	30.0731	0	13.1	4.32948
2015-02-09	e01c	19.155	0	13	2.42837
2015-02-10	e01c	9.18595	0	13	1.87179
2015-02-11	e01c	-4.76323	0	0.4	5.07745
2015-02-12	e01c	-17.9972	0	0	2.13522
2015-02-13	e01c	-34.2409	0	0	1.78591
2015-02-14	e01c	-47.6842	0	0	5.50806
2015-02-15	e01c	-61.5505	0	0	2.17254
2015-02-16	e01c	-75.4955	3.8	3.8	2.37757
2015-02-17	e01c	-50.8811	0.2	4	1.5097
2015-02-18	e01c	-60.3857	0	4	1.80287
2015-02-19	e01c	-79.8763	0	4	1.35061
2015-02-20	e01c	-99.995	0	4	2.62732
2015-02-21	e01c	-119.575	1.9	5.9	2.35387
2015-02-22	e01c	-93.4291	0.7	6.6	2.72789
2015-02-23	e01c	-80.0113	2.7	5.5	2.19462
2015-02-24	e01c	-84.4952	0	5.3	1.79586
2015-02-25	e01c	-68.3269	12.4	17.7	1.68756
2015-02-26	e01c	-2.56112	0	17.7	1.75004
2015-02-27	e01c	-4.17763	0	17.7	2.24353
2015-02-28	e01c	-13.4601	0	15.8	2.68768
2015-03-01	e01c	-21.1207	0	15.1	2.35069
2015-03-02	e01c	-30.6295	0	12.4	2.7762
2015-03-03	e01c	-39.8068	0	12.4	2.96073
2015-03-04	e01c	-46.7054	0	0	2.98003
2015-03-05	e01c	-52.6238	1.1	1.1	6.38688
2015-03-06	e01c	-67.2817	0	1.1	2.27864
2015-03-07	e01c	-89.5816	0	1.1	6.40404
2015-03-08	e01c	-117.039	0	1.1	5.8966
2015-03-09	e01c	-143.903	0	1.1	2.8122
2015-03-10	e01c	-166.686	0	1.1	3.37761
2015-03-11	e01c	-183.78	0	1.1	3.43151
2015-03-12	e01c	-192.369	0	0	3.35613
2015-03-13	e01c	-168.357	6.6	6.6	3.12647
2015-03-14	e01c	-78.8346	0	6.6	3.22894
2015-03-15	e01c	-96.4764	0	6.6	3.42898
2015-03-16	e01c	-130.548	0	6.6	4.89718
2015-03-17	e01c	-177.556	0	6.6	4.26448
2015-03-18	e01c	-217.348	0	6.6	4.48354
2015-03-19	e01c	-248.032	0	6.6	3.38337
2015-03-20	e01c	-274.611	0	0	3.88837
2015-03-21	e01c	-302.382	0	0	3.69596
2015-03-22	e01c	-73.3516	36.3	36.3	3.48412
2015-03-23	e01c	133.535	0	36.3	3.42498
2015-03-24	e01c	119.954	0	36.3	3.29702
2015-03-25	e01c	107.445	0	36.3	3.64807
2015-03-26	e01c	102.857	3	39.3	3.52573
2015-03-27	e01c	104.554	0	39.3	2.98398
2015-03-28	e01c	87.3487	0	39.3	3.53801
2015-03-29	e01c	68.2849	0	3	3.92517
2015-03-30	e01c	50.6812	0	3	5.55262
2015-03-31	e01c	32.5044	0	3	3.91153
2015-04-01	e01c	13.3044	0	3	4.57919
2015-04-02	e01c	-7.28887	0	0	4.46139
2015-04-03	e01c	-32.5531	0	0	4.54723
2015-04-04	e01c	-62.6118	0.2	0.2	4.3312
2015-04-05	e01c	-98.3034	0	0.2	6.881
2015-04-06	e01c	-120.535	0.2	0.4	3.9235
2015-04-07	e01c	-144.389	0	0.4	4.15253
2015-04-08	e01c	-177.465	0	0.4	4.47718
2015-04-09	e01c	-206.631	0	0.4	3.99082
2015-04-10	e01c	-202.393	9.5	9.9	4.00238
2015-04-11	e01c	-11.563	0	9.7	3.9176
2015-04-12	e01c	-11.1003	8.9	18.6	4.07868
2015-04-13	e01c	141.185	38.4	56.8	4.04645
2015-04-14	e01c	153.869	18.3	75.1	4.05913
2015-04-15	e01c	147.842	0	75.1	4.00084
2015-04-16	e01c	138.274	0.7	75.8	4.33792
2015-04-17	e01c	146.202	3.5	69.8	4.17127
2015-04-18	e01c	142.455	1	70.8	4.05852
2015-04-19	e01c	156.043	16.6	78.5	4.17508
2015-04-20	e01c	150.285	0	40.1	3.88526
2015-04-21	e01c	140.833	0	21.8	4.25071
2015-04-22	e01c	131.809	0	21.8	6.76112
2015-04-23	e01c	125.729	0	21.1	5.21692
2015-04-24	e01c	118.254	0	17.6	4.33019
2015-04-25	e01c	113.151	0.9	17.5	4.38428
2015-04-26	e01c	110.757	0	0.9	5.11704
2015-04-27	e01c	114.206	4.6	5.5	4.00043
2015-04-28	e01c	130.577	2.8	8.3	4.10367
2015-04-29	e01c	132.728	0	8.3	3.70635
2015-04-30	e01c	119.769	0	8.3	4.24795
2015-05-01	e01c	102.006	0	8.3	4.20847
2015-05-02	e01c	82.8595	0	7.4	6.61258
2015-05-03	e01c	64.3314	0	7.4	5.55871
2015-05-04	e01c	44.8724	0	2.8	5.25117
2015-05-05	e01c	22.0699	0	0	5.52523
2015-05-06	e01c	-18.0127	0	0	4.80418
2015-05-07	e01c	-56.1744	0	0	6.60494
2015-05-08	e01c	-102.277	0	0	7.7527
2015-05-09	e01c	-148.707	0	0	7.21733
2015-05-10	e01c	-197.084	0	0	6.29731
2015-05-11	e01c	-239.29	0	0	5.50443
2015-05-12	e01c	-268.284	0	0	5.03478
2015-05-13	e01c	-299.472	0	0	4.80872
2015-05-14	e01c	-331.882	0	0	5.67782
2015-05-15	e01c	-37.7997	0	0	4.62152
2015-05-16	e01c	289.08	0	0	4.63262
2015-05-17	e01c	270.121	0	0	4.74832
2015-05-18	e01c	246.757	0	0	4.79334
2015-05-19	e01c	220.361	0	0	4.97517
2015-05-20	e01c	200.813	0.3	0.3	5.46002
2015-05-21	e01c	277.13	7	7.3	5.04825
2015-05-22	e01c	398.402	0	7.3	4.89161
2015-05-23	e01c	255.485	0	7.3	6.04689
2015-05-24	e01c	414.471	6.7	14	4.82652
2015-05-25	e01c	375.521	0	14	4.84036
2015-05-26	e01c	447.167	11	25	4.76606
2015-05-27	e01c	553.716	0	24.7	4.67118
2015-05-28	e01c	486.21	0	17.7	4.70702
2015-05-29	e01c	408.298	0	17.7	4.90067
2015-05-30	e01c	322.285	0	17.7	4.93571
2015-05-31	e01c	262.343	0	11	4.98031
2015-06-01	e01c	322.536	3.6	14.6	4.67398
2015-06-02	e01c	354.298	0.2	3.8	4.71186
2015-06-03	e01c	248.636	0	3.8	5.19173
2015-06-04	e01c	221.77	6.4	10.2	5.03064
2015-06-05	e01c	366.85	0	10.2	5.17585
2015-06-06	e01c	221.549	0.2	10.4	5.22661
2015-06-07	e01c	157.346	0	10.4	5.36712
2015-06-08	e01c	124.288	0	6.8	4.99327
2015-06-09	e01c	115.802	0	6.6	4.85517
2015-06-10	e01c	160.617	1.2	7.8	4.9019
2015-06-11	e01c	220.152	1.7	3.1	4.86505
2015-06-12	e01c	140.251	0.1	3.2	4.94696
2015-06-13	e01c	81.5528	0	3	5.0322
2015-06-14	e01c	53.2781	0	3	5.22205
2015-06-15	e01c	26.0501	0	3	5.55976
2015-06-16	e01c	6.51361	0	3	5.41644
2015-06-17	e01c	-14.9404	0	1.8	5.82936
2015-06-18	e01c	-36.9311	0	0.1	5.36774
2015-06-19	e01c	-56.6529	0	0	5.29001
2015-06-20	e01c	-77.326	0	0	5.25996
2015-06-21	e01c	-86.5665	1.1	1.1	5.70285
2015-06-22	e01c	-98.6126	0	1.1	5.95659
2015-06-23	e01c	-116.787	0	1.1	6.50518
2015-06-24	e01c	122.698	8.6	9.7	4.92511
2015-06-25	e01c	55.0522	6.7	16.4	4.86595
2015-06-26	e01c	572.852	18.8	35.2	5.05251
2015-06-27	e01c	534.284	9.1	44.3	5.04646
2015-06-28	e01c	558.192	0.1	43.3	4.95792
2015-06-29	e01c	476.817	0	43.3	4.86655
2015-06-30	e01c	376.002	0	43.3	4.93251
2015-07-01	e01c	277.173	0	34.7	6.36261
2015-07-02	e01c	221.236	0	28	4.91886
2015-07-03	e01c	179.278	0	9.2	5.2248
2015-07-04	e01c	132.222	0	0.1	5.03118
2015-07-05	e01c	344.594	8.7	8.7	4.65834
2015-07-06	e01c	358.039	0	8.7	5.30502
2015-07-07	e01c	216.652	0	8.7	5.50966
2015-07-08	e01c	136.805	0	8.7	5.81578
2015-07-09	e01c	88.0008	0	8.7	5.11666
2015-07-10	e01c	48.2587	0	8.7	5.07527
2015-07-11	e01c	14.4251	0	8.7	5.99741
2015-07-12	e01c	1.09146	1.3	1.3	5.2049
2015-07-13	e01c	2.45678	0	1.3	5.50655
2015-07-14	e01c	28.8205	1.6	2.9	5.19372
2015-07-15	e01c	-19.3328	0	2.9	5.20111
2015-07-16	e01c	-71.8931	0	2.9	5.20589
2015-07-17	e01c	-50.439	2.6	5.5	5.09161
2015-07-18	e01c	9.03839	6.2	11.7	6.10189
2015-07-19	e01c	167.178	4.6	15	5.60726
2015-07-20	e01c	96.7079	0	15	5.64929
2015-07-21	e01c	-13.7217	0	13.4	5.2017
2015-07-22	e01c	-83.0659	0	13.4	5.58709
2015-07-23	e01c	-105.205	1.6	15	5.16621
2015-07-24	e01c	-4.30972	7.1	19.5	5.31164
2015-07-25	e01c	52.3795	0.1	13.4	5.32969
2015-07-26	e01c	-59.924	0	8.8	5.42155
2015-07-27	e01c	-132.81	0	8.8	6.15437
2015-07-28	e01c	-162.063	0	8.8	5.59872
2015-07-29	e01c	96.2791	18.1	26.9	5.52682
2015-07-30	e01c	345.055	4.6	29.9	5.47997
2015-07-31	e01c	256.815	0.2	23	5.13149
2015-08-01	e01c	126.3	0	22.9	5.07422
2015-08-02	e01c	47.6444	0	22.9	5.43529
2015-08-03	e01c	-15.707	0	22.9	5.46537
2015-08-04	e01c	-61.4122	0	22.9	5.15482
2015-08-05	e01c	-59.4053	0.5	5.3	4.85853
2015-08-06	e01c	-95.1353	0.4	1.1	4.96662
2015-08-07	e01c	-139.477	0	0.9	4.98551
2015-08-08	e01c	-113.287	2.8	3.7	5.01117
2015-08-09	e01c	-114.516	0	3.7	5.47935
2015-08-10	e01c	-176.606	0	3.7	4.97848
2015-08-11	e01c	-203.82	0	3.7	4.8319
2015-08-12	e01c	-192.516	2.2	5.4	5.27478
2015-08-13	e01c	-189.514	0	5	6.3769
2015-08-14	e01c	-240.028	0	5	7.32698
2015-08-15	e01c	-225.623	0.7	2.9	4.52894
2015-08-16	e01c	27.5964	11.5	14.4	4.5329
2015-08-17	e01c	234.932	11.2	25.6	4.63549
2015-08-18	e01c	355.168	11.2	36.8	4.5199
2015-08-19	e01c	354.514	2.3	36.9	4.60568
2015-08-20	e01c	273.043	0.1	37	4.54884
2015-08-21	e01c	160.184	0.4	37.4	4.84179
2015-08-22	e01c	92.0811	0	36.7	5.17952
2015-08-23	e01c	35.1022	0	25.2	4.75383
2015-08-24	e01c	-3.3326	0	14	4.83361
2015-08-25	e01c	-45.1933	0	2.8	4.64024
2015-08-26	e01c	-83.8049	0	0.5	4.79328
2015-08-27	e01c	-111.692	0	0.4	6.17685
2015-08-28	e01c	-137.829	0	0	6.2423
2015-08-29	e01c	369.885	20.6	20.6	4.15039
2015-08-30	e01c	364.978	0	20.6	5.16875
2015-08-31	e01c	189.213	0	20.6	5.60144
2015-09-01	e01c	98.7517	0	20.6	6.05051
2015-09-02	e01c	39.4458	0	20.6	5.86509
2015-09-03	e01c	7.72735	0	20.6	4.41361
2015-09-04	e01c	-27.3746	0	20.6	5.01001
2015-09-05	e01c	41.8893	6.5	6.5	5.12391
2015-09-06	e01c	136.241	0	6.5	4.60633
2015-09-07	e01c	46.7527	1.2	7.7	4.53097
2015-09-08	e01c	-1.60838	0	7.7	4.56176
2015-09-09	e01c	-37.0937	0.5	8.2	4.26447
2015-09-10	e01c	-19.3031	1.5	9.7	4.12119
2015-09-11	e01c	-37.6497	0.2	9.9	4.10982
2015-09-12	e01c	319.766	31.5	34.9	3.60207
2015-09-13	e01c	263.986	0	34.9	3.74715
2015-09-14	e01c	153.918	0	33.7	5.7216
2015-09-15	e01c	42.0173	0	33.7	4.78913
2015-09-16	e01c	-28.0865	0	33.2	4.57725
2015-09-17	e01c	-73.4283	0	31.7	3.92845
2015-09-18	e01c	-121.009	0	31.5	4.82095
2015-09-19	e01c	-157.098	0	0	5.16955
2015-09-20	e01c	-188.64	0	0	7.42846
2015-09-21	e01c	-206.393	0	0	3.49154
2015-09-22	e01c	-225.698	0	0	3.76217
2015-09-23	e01c	-246.067	0	0	3.72671
2015-09-24	e01c	-267.449	0	0	3.68922
2015-09-25	e01c	-287.059	0	0	4.37387
2015-09-26	e01c	-308.722	0	0	3.74097
2015-09-27	e01c	-309.302	1.8	1.8	3.52567
2015-09-28	e01c	279.165	87.9	89.7	3.40559
2015-09-29	e01c	385.592	0.4	90.1	3.67615
2015-09-30	e01c	380.016	12.5	102.6	3.56574
2015-10-01	e01c	369.96	0	102.6	3.04228
2015-10-02	e01c	359.788	0.2	102.8	3.00594
2015-10-03	e01c	349.985	0	102.8	2.90658
2015-10-04	e01c	336.72	0	101	2.76055
2015-10-05	e01c	332.982	0	13.1	3.02434
2015-10-06	e01c	327.58	0	12.7	3.21184
2015-10-07	e01c	314.927	0	0.2	3.79639
2015-10-08	e01c	299.645	0	0.2	4.26662
2015-10-09	e01c	283.672	0	0	4.14021
2015-10-10	e01c	268.241	0	0	3.04344
2015-10-11	e01c	250.284	0	0	3.11283
2015-10-12	e01c	228.234	0	0	4.8483
2015-10-13	e01c	202.998	0	0	3.05885
2015-10-14	e01c	171.821	0	0	5.33131
2015-10-15	e01c	137.094	0	0	9.02122
2015-10-16	e01c	107.591	0	0	10.6033
2015-10-17	e01c	77.7663	0	0	2.68477
2015-10-18	e01c	44.8598	0	0	3.36583
2015-10-19	e01c	15.2567	0	0	3.88116
2015-10-20	e01c	-6.34044	0	0	3.58219
2015-10-21	e01c	-24.3959	0	0	4.0401
2015-10-22	e01c	-40.16	0	0	3.0531
2015-10-23	e01c	-54.5993	0	0	3.36865
2015-10-24	e01c	-65.467	0	0	2.81725
2015-10-25	e01c	-22.906	6.4	6.4	2.75872
2015-10-26	e01c	243.912	38.1	44.5	2.47129
2015-10-27	e01c	332.532	31.3	75.8	2.86744
2015-10-28	e01c	290.417	0	75.8	2.60095
2015-10-29	e01c	278.695	0	75.8	2.78862
2015-10-30	e01c	272.7	0	75.8	2.72204
2015-10-31	e01c	269.217	0	75.8	2.8503
2015-11-01	e01c	281.03	47.7	117.1	2.33145
2015-11-02	e01c	227.6	30.8	109.8	2.69415
2015-11-03	e01c	193.854	0	78.5	2.55338
2015-11-04	e01c	189.431	0	78.5	2.84894
2015-11-05	e01c	189.039	0	78.5	2.70606
2015-11-06	e01c	189.386	0	78.5	2.68831
2015-11-07	e01c	188.915	4.3	82.8	2.59459
2015-11-08	e01c	185.626	34.9	70	2.19509
2015-11-09	e01c	152.518	0.6	39.8	1.93688
2015-11-10	e01c	139.592	0	39.8	2.0423
2015-11-11	e01c	136.223	0.1	39.9	2.3378
2015-11-12	e01c	129.279	0	39.9	2.31966
2015-11-13	e01c	119.068	0	39.9	1.97982
2015-11-14	e01c	113.245	0	35.6	1.98295
2015-11-15	e01c	108.112	0	0.7	3.5671
2015-11-16	e01c	105.68	0	0.1	2.66021
2015-11-17	e01c	103.406	0	0.1	2.31207
2015-11-18	e01c	123.798	9.5	9.5	2.34091
2015-11-19	e01c	129.969	0.1	9.6	2.02952
2015-11-20	e01c	120.77	0	9.6	2.38009
2015-11-21	e01c	115.419	0.6	10.2	2.02289
2015-11-22	e01c	111.235	0	10.2	1.46195
2015-11-23	e01c	103.549	0	10.2	2.05692
2015-11-24	e01c	95.6151	0	10.2	1.69877
2015-11-25	e01c	87.4091	0	0.7	2.39113
2015-11-26	e01c	79.6683	0	0.6	2.03406
2015-11-27	e01c	72.7855	0	0.6	2.20475
2015-11-28	e01c	64.2835	0	0	2.34811
2015-11-29	e01c	56.7671	0	0	2.68778
2015-11-30	e01c	48.9567	0	0	2.29974
2015-12-01	e01c	42.567	0	0	2.05369
2015-12-02	e01c	191.544	22.5	22.5	1.74786
2015-12-03	e01c	186.607	0	22.5	1.37627
2015-12-04	e01c	178.496	0	22.5	1.84056
2015-12-05	e01c	170.946	0	22.5	2.32308
2015-12-06	e01c	165.791	0	22.5	1.85404
2015-12-07	e01c	159.124	0	22.5	2.32224
2015-12-08	e01c	152.483	0	22.5	2.55077
2015-12-09	e01c	145.362	0	0	3.07584
2015-12-10	e01c	138.366	0	0	2.68833
2015-12-11	e01c	130.677	0	0	2.07386
2015-12-12	e01c	123.668	0	0	2.00382
2015-12-13	e01c	116.847	0	0	2.01637
2015-12-14	e01c	118.537	0.3	0.3	1.88456
2015-12-15	e01c	116.187	0	0.3	2.68886
2015-12-16	e01c	106.613	0	0.3	2.24147
2015-12-17	e01c	118.671	0.4	0.7	2.00351
2015-12-18	e01c	121.46	0	0.7	1.3339
2015-12-19	e01c	111.645	0	0.7	1.70247
2015-12-20	e01c	101.247	0	0.7	2.54034
2015-12-21	e01c	102.474	2.8	3.2	1.81881
2015-12-22	e01c	203.059	2	5.2	2.00375
2015-12-23	e01c	193.316	0.1	5.3	2.05598
2015-12-24	e01c	185.14	0.1	5	2.10092
2015-12-25	e01c	182.105	0	5	2.24452
2015-12-26	e01c	179.759	0	5	2.25274
2015-12-27	e01c	178.907	0	5	2.24959
2015-12-28	e01c	194.719	10.8	13	1.98981
2015-12-29	e01c	203.449	0.9	11.9	1.81516
2015-12-30	e01c	210.639	0.2	12	1.93958
2015-12-31	e01c	210.469	0	11.9	1.76275
2016-01-01	e01c	198.102	0.6	12.5	1.49757
2016-01-02	e01c	185.938	0	12.5	1.40855
2016-01-03	e01c	180.912	0	12.5	1.37579
2016-01-04	e01c	177.678	0	1.7	1.33603
2016-01-05	e01c	172.607	0	0.8	1.35569
2016-01-06	e01c	169.136	0	0.6	2.2561
2016-01-07	e01c	173.291	0.4	1	1.60721
2016-01-08	e01c	187.612	0	0.4	1.72569
2016-01-09	e01c	194.395	1.3	1.7	1.86083
2016-01-10	e01c	187.308	0	1.7	1.36432
2016-01-11	e01c	179.109	0	1.7	1.61122
2016-01-12	e01c	175.383	0	1.7	2.40761
2016-01-13	e01c	171.033	0	1.7	2.80833
2016-01-14	e01c	168.885	0	1.3	1.83215
2016-01-15	e01c	187.384	8.2	9.5	1.6883
2016-01-16	e01c	179.422	1.5	9.7	1.92763
2016-01-17	e01c	181.861	1.8	11.5	1.42186
2016-01-18	e01c	173.651	0	11.5	1.46933
2016-01-19	e01c	167.99	0	11.5	1.67048
2016-01-20	e01c	162.787	0	11.5	3.2566
2016-01-21	e01c	201.603	5.5	17	2.01397
2016-01-22	e01c	200.694	4.5	13.3	2.41825
2016-01-23	e01c	181.417	0	11.8	1.25762
2016-01-24	e01c	175.663	0	10	2.49459
2016-01-25	e01c	171.966	0	10	2.40413
2016-01-26	e01c	171.405	3.3	13.3	2.09125
2016-01-27	e01c	184.983	0.7	14	1.78933
2016-01-28	e01c	189.049	3.3	11.8	1.47111
2016-01-29	e01c	176.803	0	7.3	3.67227
2016-01-30	e01c	170.381	0	7.3	3.46543
2016-01-31	e01c	167.811	0	7.3	2.13104
2016-02-01	e01c	166.925	0	7.3	2.32117
2016-02-02	e01c	165.983	0	4	2.48448
2016-02-03	e01c	193.381	1.6	4.9	2.19072
2016-02-04	e01c	172.481	0	1.6	1.64988
2016-02-05	e01c	163.067	0	1.6	1.73854
2016-02-06	e01c	158.368	0	1.6	2.14889
2016-02-07	e01c	155.014	0	1.6	2.19868
2016-02-08	e01c	152.019	0	1.6	2.20005
2016-05-11	e01c	-44.5727	0	0.3	4.8029
2016-05-12	e01c	-82.3108	0	0.3	4.79305
2016-05-13	e01c	-114.004	0	0.3	5.05285
2016-05-14	e01c	-150.309	0	0.3	6.11191
2016-05-15	e01c	-193.54	0	0.3	4.68084
2016-05-16	e01c	-237.88	0	0.3	5.19315
2016-05-25	e01c	21.7523	0	29.3	6.34145
2016-05-26	e01c	-13.074	0	29.3	4.73069
2016-05-27	e01c	-61.0912	0	0	4.72941
2016-05-28	e01c	-108.341	0	0	4.70961
2016-05-29	e01c	-154.415	0	0	6.39907
2016-05-30	e01c	-197.66	0.3	0.3	5.98022
2016-06-02	e01c	-314.955	0	0.3	5.44929
2016-06-03	e01c	-341.769	1.9	2.2	7.08875
2016-06-04	e01c	-187.622	0	2.2	4.86416
2016-06-05	e01c	48.7762	0.6	2.8	4.75729
2016-06-06	e01c	119.963	11.3	13.8	5.08725
2016-06-07	e01c	123.629	0	13.8	5.16891
2016-06-08	e01c	101.266	0	13.8	5.52466
2016-06-09	e01c	75.0194	0	13.8	5.86778
2016-06-10	e01c	46.4914	0	11.9	6.10437
2016-06-11	e01c	13.8031	0	11.9	5.16893
2016-06-12	e01c	-24.7322	0	11.3	5.54184
2016-06-13	e01c	-73.0363	0.4	0.4	5.40907
2016-06-14	e01c	-117.583	0	0.4	5.1201
2016-06-15	e01c	68.4813	28.7	29.1	5.16896
2016-06-16	e01c	140.878	3.6	32.7	5.25506
2016-06-17	e01c	137.602	3.4	36.1	6.12282
2016-06-18	e01c	133.733	0	36.1	5.30405
2016-06-19	e01c	108.923	0	36.1	4.92029
2016-06-20	e01c	85.1112	0	35.7	4.83341
2016-06-21	e01c	62.9531	0	35.7	5.47502
2016-06-22	e01c	35.4679	0	7	6.56659
2016-06-23	e01c	1.84628	0	3.4	6.53919
2016-06-24	e01c	-51.9888	0	0	6.30941
2016-06-25	e01c	-111.138	0	0	6.399
2016-06-26	e01c	-158.278	0.6	0.6	7.67385
2016-06-27	e01c	-185.698	0	0.6	4.91269
2016-06-28	e01c	-247.015	0	0.6	5.19836
2016-06-29	e01c	-280.179	0	0.6	5.01405
2016-06-30	e01c	-44.4378	17.9	18.5	4.95713
2016-07-01	e01c	106.727	8.3	26.8	5.32977
2016-07-02	e01c	99.2538	0	26.8	5.88
2016-07-03	e01c	74.137	0	26.2	5.13992
2016-07-04	e01c	57.5806	2.1	28.3	5.18301
2016-07-05	e01c	27.3537	0	28.3	5.1152
2016-07-06	e01c	-9.05283	0	28.3	5.04847
2016-07-07	e01c	-65.0105	0	10.4	5.3274
2016-07-08	e01c	-130.772	0	2.1	5.18487
2016-07-09	e01c	-197.654	0	2.1	5.3988
2016-07-10	e01c	-250.837	0	2.1	5.28878
2016-07-11	e01c	-282.816	0	0	4.84442
2016-07-12	e01c	-298.399	0	0	4.83919
2016-07-13	e01c	-325.904	0	0	5.07862
2016-07-14	e01c	-339.7	0.8	0.8	5.08082
2016-07-15	e01c	-370.35	0	0.8	5.37862
2016-07-16	e01c	-403.006	0	0.8	4.81353
2016-07-17	e01c	-300.418	4	4.8	4.9137
2016-07-18	e01c	-377.962	0	4.8	5.66065
2016-07-19	e01c	-440.242	0	4.8	5.75369
2016-07-20	e01c	-473.503	0	4.8	5.74868
2016-07-21	e01c	-482.296	0.9	4.9	5.41364
2016-07-22	e01c	-447.255	1.5	6.4	4.86867
2016-07-23	e01c	-490.792	0.2	6.6	4.8497
2016-07-24	e01c	-530.531	0	2.6	4.94054
2016-07-25	e01c	-551.513	0.5	3.1	4.94992
2016-07-26	e01c	-512.592	2.2	5.3	4.95648
2016-07-27	e01c	-561.983	0.1	5.4	4.76747
2016-07-28	e01c	-598.044	0	4.5	5.00647
2016-07-29	e01c	-619.524	0	3	4.84507
2016-07-30	e01c	-428.784	10.7	13.5	4.99123
2016-07-31	e01c	-348.116	0	13.5	5.17521
2016-08-01	e01c	-382.68	2.9	15.9	4.88451
2016-08-02	e01c	-115.031	21.2	34.9	4.79148
2016-08-03	e01c	-27.0512	7.4	42.2	5.61401
2016-08-04	e01c	13.5915	0.6	42.8	4.77542
2016-08-05	e01c	4.00733	8.7	51.5	5.20088
2016-08-06	e01c	27.5092	0.4	41.2	5.41066
2016-08-07	e01c	-9.78308	0	41.2	5.05351
2016-08-08	e01c	-36.0099	4.8	43.1	4.79199
2016-08-09	e01c	-12.4632	0.1	22	4.76265
2016-08-10	e01c	47.4795	26.1	40.7	4.89531
2016-08-11	e01c	166.035	41.2	81.3	4.41239
2016-08-12	e01c	157.387	3	75.6	4.72364
2016-08-13	e01c	147.339	0.2	75.4	4.57297
2016-08-14	e01c	138.433	0	75.4	4.63382
2016-08-15	e01c	134.897	0.2	70.8	4.5929
2016-08-16	e01c	132.269	0	70.7	4.73964
2016-08-17	e01c	118.769	0	44.6	4.89314
2016-08-18	e01c	100.959	0	3.4	4.71247
2016-08-19	e01c	84.3256	0	0.4	4.6041
2016-08-20	e01c	68.9433	0	0.2	4.51414
2016-08-21	e01c	61.7284	4.9	5.1	4.54363
2016-08-22	e01c	66.9571	0.2	5.1	5.00031
2016-08-23	e01c	47.207	0	5.1	5.00314
2016-08-24	e01c	24.6231	0	5.1	4.67227
2016-08-25	e01c	-5.47761	0	5.1	4.57069
2016-08-26	e01c	-61.925	0	5.1	4.85197
2016-08-27	e01c	-105.28	0	5.1	4.50365
2016-08-28	e01c	-133.166	0	0.2	4.46363
2016-08-29	e01c	-183.199	0	0	4.55073
2016-08-30	e01c	-238.588	0	0	4.62633
2016-08-31	e01c	-282.555	0	0	4.56571
2016-09-01	e01c	-274.187	1.2	1.2	4.33625
2016-09-02	e01c	-303.781	0	1.2	4.66389
2016-09-03	e01c	-339.578	0.1	1.3	4.30102
2016-09-04	e01c	-132.023	1.8	3.1	4.32305
2016-09-05	e01c	-26.2395	0	3.1	4.21289
2016-09-06	e01c	-41.9863	0	3.1	4.28352
2016-09-07	e01c	-66.541	0	3.1	4.60951
2016-09-08	e01c	-98.0345	0	1.9	4.46637
2016-09-09	e01c	-136.964	0	1.9	4.6638
2016-09-10	e01c	-196.626	0	1.8	4.09619
2016-09-11	e01c	-252.121	0	0	4.08574
2016-09-12	e01c	-296.901	0	0	4.27823
2016-09-13	e01c	-345.811	0.3	0.3	4.17694
2016-09-14	e01c	-382.85	0	0.3	3.89922
2016-09-15	e01c	-427.031	0	0.3	4.20572
2016-09-16	e01c	-415.081	1.1	1.4	3.89428
2016-09-29	e01c	-231.656	0	5.9	4.27039
2016-09-30	e01c	-292.06	0	5.9	3.85079
2016-10-01	e01c	-332.428	0	0.1	4.4797
2016-10-02	e01c	-358.47	0	0.1	3.55691
2016-10-03	e01c	-386.109	0	0	4.87482
2016-10-04	e01c	-411.503	0	0	4.64834
2016-10-05	e01c	-435.553	0	0	3.61154
2016-10-06	e01c	-453.212	0	0	3.39357
2016-10-07	e01c	-475.128	0	0	3.48145
2016-10-08	e01c	-500.571	0	0	3.61821
2016-10-09	e01c	-523.515	0	0	4.16118
2016-10-10	e01c	-537.114	0	0	4.92669
2016-10-11	e01c	-550.381	0	0	4.7924
2016-10-12	e01c	-564.078	0	0	4.78409
2016-10-13	e01c	-579.699	0	0	5.12362
2016-10-14	e01c	-588.72	0	0	5.81788
2016-10-15	e01c	-582.914	0	0	2.90507
2016-10-16	e01c	-596.429	0	0	2.96201
2016-10-17	e01c	-612.39	0	0	3.42121
2016-10-18	e01c	-624.969	0	0	3.73168
2016-10-19	e01c	-636.656	0	0	3.74982
2016-10-20	e01c	-649.073	0	0	3.62972
2016-10-21	e01c	-668.055	0	0	2.55844
2016-10-22	e01c	-684.939	0	0	3.43758
2016-10-23	e01c	-696.094	0	0	8.26435
2016-10-24	e01c	-706.833	0	0	6.78336
2016-10-25	e01c	-718.244	0	0	6.40939
2016-10-26	e01c	-723.329	0	0	4.83342
2016-10-27	e01c	-728.041	0	0	3.06282
2016-10-28	e01c	-741.551	0	0	3.57258
2016-10-29	e01c	-750.202	0	0	4.52505
2016-10-30	e01c	-757.817	0	0	4.69546
2016-10-31	e01c	-766.708	0	0	6.02321
2016-11-01	e01c	-771.334	0	0	5.03521
2016-11-02	e01c	-775.353	0	0	3.54984
2016-11-03	e01c	-782.015	0	0	4.44462
2016-11-04	e01c	-790.744	0	0	3.74439
2016-11-05	e01c	-802.632	0	0	3.05277
2016-11-06	e01c	-812.319	0	0	2.96734
2016-11-07	e01c	-812.35	0	0	2.61015
2016-11-08	e01c	-809.602	0.4	0.4	2.29629
2016-11-09	e01c	-726.811	2.7	3.1	2.16695
2016-11-10	e01c	-789.551	0	3.1	3.53388
2016-11-11	e01c	-818.566	0	3.1	3.01307
2016-11-12	e01c	-818.926	0	3.1	3.527
2016-11-13	e01c	-817.256	0	3.1	2.34106
2016-11-14	e01c	-819.084	0	3.1	2.96568
2016-11-15	e01c	-820.828	0	2.7	4.20627
2016-11-16	e01c	-820.725	0	0	3.8351
2016-11-17	e01c	-820.715	0	0	5.79875
2016-11-18	e01c	-820.284	0	0	4.09969
2016-11-19	e01c	-819.745	0	0	1.86386
2016-11-20	e01c	-820.002	0	0	2.54046
2016-11-21	e01c	-819.618	0	0	5.1
2016-11-22	e01c	-820.142	0	0	6.9577
2016-11-23	e01c	-818.549	0	0	6.22158
2016-11-24	e01c	-819.427	0	0	3.59396
2016-11-25	e01c	-819.565	0	0	2.60682
2016-11-26	e01c	-818.548	0	0	3.75429
2016-11-27	e01c	-818.682	0	0	5.20065
2016-11-28	e01c	-819.339	0	0	3.35776
2016-11-29	e01c	-818.607	0	0	2.37609
2016-11-30	e01c	-806.396	4.9	4.9	2.20897
2016-12-01	e01c	-793.455	0	4.9	1.65128
2016-12-02	e01c	-820.17	0	4.9	2.16709
2016-12-03	e01c	-818.143	0	4.9	1.76071
2016-12-04	e01c	-709.398	20.2	25.1	1.89739
2016-12-05	e01c	-20.2873	39.2	64.3	1.96856
2016-12-06	e01c	141.041	3.6	67.9	1.83998
2016-12-07	e01c	106.881	0	63	1.59034
2016-12-08	e01c	75.8918	0	63	1.40465
2016-12-09	e01c	42.311	0	63	1.21291
2016-12-10	e01c	5.09188	0	63	1.53334
2016-12-11	e01c	-36.9681	0	42.8	3.73364
2016-12-12	e01c	-69.5673	0.5	4.1	2.71259
2016-12-13	e01c	-70.13	15.1	15.6	2.05387
2016-12-14	e01c	62.7908	0.7	16.3	1.77639
2016-12-15	e01c	52.0355	0	16.3	1.40323
2016-12-16	e01c	32.1728	0	16.3	2.19386
2016-12-17	e01c	13.1321	0	16.3	1.94683
2016-12-18	e01c	-3.42872	8.1	24.4	5.68179
2016-12-19	e01c	74.1712	3.4	27.3	1.15421
2016-12-20	e01c	72.124	0	12.2	1.36424
2016-12-21	e01c	62.0125	0	11.5	1.94736
2016-12-22	e01c	48.0714	0	11.5	1.76191
2016-12-23	e01c	32.6459	0	11.5	1.82325
2016-12-24	e01c	14.0803	0	11.5	2.75322
2016-12-25	e01c	-6.36623	0	3.4	2.08223
2016-12-26	e01c	-31.127	0	0	2.02556
2016-12-27	e01c	-56.8635	0	0	2.07152
2016-12-28	e01c	-78.0519	0.1	0.1	2.03596
2016-12-29	e01c	-99.2471	0	0.1	2.23606
2016-12-30	e01c	-131.439	0	0.1	1.33814
2016-12-31	e01c	-153.625	0.5	0.6	1.44437
2017-01-01	e01c	55.2613	17.2	17.8	1.94795
2017-01-02	e01c	121.236	49.3	67.1	2.10972
2017-01-03	e01c	159.701	0.3	67.4	1.86147
2017-01-04	e01c	144.042	0	67.3	1.55405
2017-01-05	e01c	134.239	0	67.3	1.70505
2017-01-06	e01c	146.432	20.6	87.9	1.33655
2017-01-07	e01c	159.089	0	87.4	0.970708
2017-01-08	e01c	145.395	0	70.2	1.1552
2017-01-09	e01c	138.374	0	20.9	2.2604
2017-01-10	e01c	135.153	0	20.6	2.31122
2017-01-11	e01c	133.404	0.7	21.3	1.95165
2017-01-12	e01c	130.79	0.1	21.4	2.17536
2017-01-13	e01c	124.019	0	0.8	2.79228
2017-01-14	e01c	118.634	0	0.8	2.90818
2017-01-15	e01c	112.035	0	0.8	2.38325
2017-01-16	e01c	105.866	0	0.8	2.10692
2017-01-17	e01c	101.714	0	0.8	2.17214
2017-01-18	e01c	96.2666	0	0.1	2.28852
2017-01-19	e01c	98.7771	13.2	13.2	2.30291
2017-01-20	e01c	157.313	8.7	21.9	2.21781
2017-01-21	e01c	160.234	16	37.9	2.19877
2017-01-22	e01c	160.055	8.7	46.6	2.05635
2017-01-23	e01c	147.721	0	46.6	1.92524
2017-01-24	e01c	137.107	0	46.6	2.40785
2017-01-25	e01c	131.422	0	46.6	4.04929
2017-01-26	e01c	128.684	0.4	33.8	2.13559
2017-02-08	e01c	129.404	0	12.8	2.66775
2017-02-09	e01c	124.984	0	12.8	2.45691
2017-02-10	e01c	112.083	0	12.8	3.49558
2017-02-11	e01c	101.37	0	12.8	2.93185
2017-02-12	e01c	91.4826	0	12.8	2.64411
2017-02-13	e01c	79.9147	0	12.8	2.71773
2017-02-14	e01c	65.3449	0	0	4.19402
2017-02-15	e01c	53.3069	0.1	0.1	2.55741
2017-02-16	e01c	38.4362	0	0.1	2.73701
2017-02-17	e01c	22.0077	0	0.1	4.49982
2017-02-18	e01c	18.923	1.5	1.6	2.49019
2017-02-19	e01c	8.71394	0	1.6	4.2877
2017-02-20	e01c	-7.88255	0	1.6	3.5287
2017-02-21	e01c	113.831	47.6	49.2	2.4793
2017-02-22	e01c	150.553	1.4	50.5	2.67292
2017-02-23	e01c	136.21	0	50.5	3.27957
2017-02-24	e01c	128.973	0	50.5	2.93267
2017-02-25	e01c	125.741	1.1	50.1	2.78346
2017-02-26	e01c	114.272	0	50.1	5.13891
2017-02-27	e01c	106.882	0	50.1	4.2774
2017-02-28	e01c	101.367	0	2.5	2.84581
2017-03-01	e01c	97.0611	0.2	1.3	2.99265
2017-05-18	e01c	-357.31	0	11	4.88218
2017-05-19	e01c	-376.497	0	0	4.81932
2017-05-20	e01c	-344.534	22.8	22.8	4.99271
2017-05-21	e01c	119.861	2.9	25.7	4.5539
2017-05-22	e01c	106.08	0	25.7	4.6404
2017-05-23	e01c	89.4732	1	26.7	4.59745
2017-05-24	e01c	66.0473	0	26.7	4.27151
2017-05-25	e01c	23.5991	0	26.7	5.03362
2017-05-26	e01c	-52.3394	0	26.7	5.77544
2017-05-27	e01c	-121.667	0	3.9	6.97825
2017-05-28	e01c	-182.418	0	1	4.93894
2017-05-29	e01c	-94.5616	5.4	6.4	4.83799
2017-05-30	e01c	-108.969	0.1	5.5	4.76442
2017-05-31	e01c	-155.604	1.4	6.9	4.84276
2017-06-01	e01c	-160.43	0.5	7.4	4.69074
2017-06-02	e01c	-175.053	0.9	8.3	4.8233
2017-06-03	e01c	-195.705	1.1	9.4	4.92604
2017-06-04	e01c	-226.789	0.4	9.8	4.82192
2017-06-05	e01c	-262.908	0.5	4.9	4.93348
2017-06-06	e01c	-96.3588	6.5	11.3	4.83302
2017-06-07	e01c	5.26424	7.5	17.4	4.76375
2017-06-08	e01c	-55.6759	0	16.9	4.69532
2017-06-09	e01c	-141.722	0	16	5.18402
2017-06-10	e01c	-241.715	0	14.9	5.4574
2017-06-11	e01c	-278.976	0.5	15	4.85728
2017-06-12	e01c	-96.6423	14.7	29.2	4.972
2017-06-13	e01c	109.3	14.7	37.4	4.87938
2017-06-14	e01c	154.422	0.9	30.8	4.91425
2017-06-15	e01c	160.858	6.9	37.7	4.86522
2017-06-16	e01c	163.967	0	37.7	5.1343
2017-06-17	e01c	146.447	0	37.7	4.79802
2017-06-18	e01c	125.964	0	37.2	4.90575
2017-06-19	e01c	103.405	1	23.5	4.89795
2017-06-20	e01c	175.824	27.9	36.7	4.34304
2017-06-21	e01c	225.521	68	103.8	4.87136
2017-06-22	e01c	201.985	4.4	101.3	5.18608
2017-06-23	e01c	185.813	0	101.3	5.29751
2017-06-24	e01c	181.675	0.4	101.7	5.15365
2017-06-25	e01c	192.368	5.3	107	4.86712
2017-06-26	e01c	191.762	0	106	5.06502
2017-06-27	e01c	181.921	0	78.1	4.81841
2017-06-28	e01c	178.019	0.6	10.7	4.81568
2017-06-29	e01c	204.72	28.4	34.7	4.85263
2017-06-30	e01c	190.371	0	34.7	4.96147
2017-07-01	e01c	183.125	0	34.3	4.9845
2017-07-02	e01c	179.09	0.1	29.1	5.16956
2017-07-03	e01c	175.556	0	29.1	5.42229
2017-07-04	e01c	166.247	0	29.1	5.2677
2017-07-05	e01c	154.586	0	28.5	5.21533
2017-07-06	e01c	142.121	0	0.1	5.07271
2017-07-07	e01c	136.465	2.1	2.2	4.97047
2017-07-08	e01c	134.129	0.7	2.9	4.93163
2017-07-09	e01c	124.799	0	2.8	5.56734
2017-07-10	e01c	109.609	0	2.8	5.23669
2017-07-11	e01c	91.6064	0.1	2.9	4.99217
2017-07-12	e01c	72.4145	0.2	3.1	4.95894
2017-07-13	e01c	66.6988	4.7	7.8	5.14678
2017-07-14	e01c	81.1073	0	5.7	5.09982
2017-07-15	e01c	63.938	0	5	5.80464
2017-07-16	e01c	53.2345	1.9	6.9	4.91081
2017-07-17	e01c	118.982	15.2	22.1	4.87083
2017-07-18	e01c	166.782	0.8	22.8	4.86154
2017-07-19	e01c	157.475	0	22.6	5.6517
2017-07-20	e01c	148.021	2.5	20.4	5.43076
2017-07-21	e01c	148.367	0	20.4	5.23086
2017-07-22	e01c	144.021	2.2	22.6	5.07622
2017-07-23	e01c	145.68	5	25.7	4.92877
2017-07-24	e01c	148.527	4.3	14.8	4.8671
2017-07-25	e01c	143.901	0.1	14.1	4.79084
2017-07-26	e01c	134.128	4.8	18.9	5.5105
2017-07-27	e01c	142.105	0.1	16.5	5.53247
2017-07-28	e01c	125.477	0	16.5	5.9751
2017-07-29	e01c	101.706	0	14.3	5.02477
2017-07-30	e01c	78.8963	0	9.3	5.15581
2017-07-31	e01c	41.669	0	5	5.36894
2017-08-01	e01c	-9.87087	0	4.9	6.27643
2017-08-02	e01c	-83.3196	0	0.1	7.05625
2017-08-03	e01c	-55.8666	6.4	6.4	4.65804
2017-08-04	e01c	149.522	49.9	56.3	4.74151
2017-08-05	e01c	187.602	0	56.3	4.68023
2017-08-06	e01c	173.888	0	56.3	4.6808
2017-08-07	e01c	168.175	0.7	57	4.72157
2017-08-08	e01c	162.64	0	57	4.66046
2017-08-09	e01c	156.565	0	57	4.78902
2017-08-10	e01c	147.771	0	50.6	4.75368
2017-08-11	e01c	152.23	7.3	8	4.67869
2017-08-12	e01c	183.262	11.4	19.4	4.8732
2017-08-13	e01c	182.008	0	19.4	4.93184
2017-08-14	e01c	168.466	0.1	18.8	4.85223
2017-08-15	e01c	161.511	0.7	19.5	4.61332
2017-08-16	e01c	153.708	0.3	19.8	4.67486
2017-08-17	e01c	154.067	6.4	26.2	4.93131
2017-08-18	e01c	168.078	0	18.9	5.08635
2017-08-19	e01c	155.487	0	7.5	5.06995
2017-08-20	e01c	138.242	0	7.5	6.06304
2017-08-21	e01c	125.344	3.4	10.8	4.72542
2017-08-22	e01c	127.918	0.1	10.2	4.48768
2017-08-23	e01c	115.614	0.1	10	5.05029
2017-08-24	e01c	105.568	4.3	7.9	4.75001
2017-08-25	e01c	109.292	0	7.9	5.60434
2017-08-26	e01c	83.3227	0	7.9	4.49416
2017-08-27	e01c	61.1762	0	7.9	4.53341
2017-08-28	e01c	31.1211	0	4.5	4.24878
2017-08-29	e01c	55.289	17	21.4	4.29398
2017-08-30	e01c	154.146	4.5	25.8	4.34306
2017-08-31	e01c	170.837	8.6	30.1	4.29532
2017-09-01	e01c	167.512	0.2	30.3	4.25089
2017-09-02	e01c	173.493	6.1	36.4	4.23455
2017-09-03	e01c	164.821	0	36.4	4.28304
2017-09-04	e01c	151.04	0	36.4	4.28243
2017-09-05	e01c	135.348	0	19.4	4.22697
2017-09-06	e01c	118.824	0	14.9	3.7343
2017-09-07	e01c	97.5673	0	6.3	4.56417
2017-09-08	e01c	74.2272	0	6.1	6.0259
2017-09-09	e01c	47.9007	0	0	4.27297
2017-09-10	e01c	11.0127	0	0	3.72369
2017-09-11	e01c	-22.79	1.1	1.1	3.35329
2017-09-12	e01c	-55.4071	0	1.1	4.4737
2017-09-13	e01c	-102.149	0	1.1	5.74123
2017-09-14	e01c	-143.284	0	1.1	4.80013
2017-09-15	e01c	-165.222	0.2	1.3	3.82001
2017-09-16	e01c	-190.768	0	1.3	4.0729
2017-09-17	e01c	-222.989	0	1.3	4.32424
2017-09-18	e01c	-245.612	0	0.2	4.27933
2017-09-19	e01c	-269.469	0	0.2	4.07744
2017-09-20	e01c	-121.838	8.5	8.7	3.82612
2017-09-21	e01c	71.5447	19.2	27.9	4.26096
2017-09-22	e01c	148.442	0	27.7	4.13127
2017-09-23	e01c	130.928	0	27.7	3.97101
2017-09-24	e01c	118.731	2.2	29.9	3.59161
2017-09-25	e01c	149.085	6.8	36.7	3.6213
2017-09-26	e01c	143.556	0	36.7	3.81916
2017-09-27	e01c	126.721	0	28.2	4.01555
2017-09-28	e01c	107.022	0	9	4.81457
2017-09-29	e01c	83.1555	0.2	9.2	4.17756
2017-09-30	e01c	87.8641	15.6	24.8	4.25081
2017-10-01	e01c	158.046	0.2	22.8	3.3789
2017-10-02	e01c	146.489	0	16	3.32502
2017-10-03	e01c	128.806	0	16	3.40486
2017-10-04	e01c	109.199	0	16	3.43849
2017-10-05	e01c	87.5812	0	16	3.85927
2017-10-06	e01c	62.6168	0	15.8	3.62527
2017-10-07	e01c	37.0646	2.4	2.6	3.4779
2017-10-08	e01c	203.117	67.4	69.8	3.52773
2017-10-09	e01c	203.205	2.9	72.7	3.50606
2017-10-10	e01c	190.761	0	72.7	3.3831
2017-10-11	e01c	187.982	0	72.7	3.43506
2017-10-12	e01c	187.589	1.8	74.5	3.31878
2017-10-13	e01c	190.355	0	74.5	3.53938
2017-10-14	e01c	183.87	0	72.1	3.17894
2017-10-15	e01c	175.162	0	4.7	3.16451
2017-10-16	e01c	168.296	0	1.8	2.60075
2017-10-17	e01c	158.637	0	1.8	2.89595
2017-10-18	e01c	147.298	0	1.8	3.71517
2017-10-19	e01c	136.015	0	0	3.39465
2017-10-20	e01c	124.34	0	0	3.00956
2017-10-21	e01c	113.338	0	0	2.84563
2017-10-22	e01c	116.4	29.6	29.6	2.79341
2017-10-23	e01c	169.651	2.2	31.8	2.53056
2017-10-24	e01c	152.727	0	31.8	2.65369
2017-10-25	e01c	144.768	0	31.8	2.25926
2017-10-26	e01c	137.465	0	31.8	5.0652
2017-10-27	e01c	131.281	0	31.8	2.94543
2017-10-28	e01c	150.4	5.8	37.6	2.15244
2017-10-29	e01c	150.362	0	8	1.80343
2017-10-30	e01c	138.401	0	5.8	4.49753
2017-10-31	e01c	128.284	0	5.8	4.8187
2017-11-01	e01c	118.3	0	5.8	3.45773
2017-11-02	e01c	109.031	0	5.8	2.51744
2017-11-03	e01c	100.165	0	5.8	3.59179
2017-11-04	e01c	90.0893	0	0	3.12836
2017-11-05	e01c	79.037	0	0	3.01254
2017-11-06	e01c	65.31	0	0	2.82015
2017-11-07	e01c	50.8231	0	0	2.49889
2017-11-08	e01c	43.8193	1.5	1.5	2.31607
2017-11-09	e01c	43.682	0	1.5	1.96712
2017-11-10	e01c	30.4052	0	1.5	2.29218
2017-11-11	e01c	14.2064	0	1.5	2.90123
2017-11-12	e01c	-1.89631	0	1.5	2.12332
2017-11-13	e01c	-20.1643	0	1.5	2.09166
2017-11-14	e01c	-47.7231	0	1.5	2.1864
2017-11-15	e01c	-77.8296	0	0	2.15608
2017-11-16	e01c	-103.209	0	0	3.86274
2017-11-17	e01c	-123.855	0	0	3.06942
2017-11-18	e01c	-137.615	0.3	0.3	2.39904
2017-11-19	e01c	-143.539	0.4	0.7	1.64137
2017-11-20	e01c	-171.392	0	0.7	2.17253
2017-11-21	e01c	-186.794	0	0.7	3.0179
2017-11-22	e01c	-201.904	0	0.7	1.80027
2017-11-23	e01c	-221.208	0	0.7	2.16009
2017-11-24	e01c	-236.453	0	0.7	3.4811
2017-11-25	e01c	-245.963	0	0.4	3.09728
2017-11-26	e01c	-261.357	0	0	2.86597
2017-11-27	e01c	-277.801	0	0	3.07331
2017-11-28	e01c	-287.368	0.3	0.3	6.37923
2017-11-29	e01c	-287.806	0	0.3	3.4133
2017-11-30	e01c	-287.375	0	0.3	2.24267
2017-12-01	e01c	-294.645	0	0.3	2.08601
2017-12-02	e01c	-303.051	0	0.3	2.10148
2017-12-03	e01c	-315.325	0	0.3	2.08354
2017-12-04	e01c	-289.884	0.5	0.8	2.01415
2017-12-05	e01c	-10.811	0.8	1.3	2.02687
2017-12-06	e01c	116.698	0.1	1.4	1.5086
2017-12-07	e01c	124.498	0.6	2	1.36698
2017-12-08	e01c	170.259	0.5	2.5	1.15714
2017-12-09	e01c	171.322	0.1	2.6	1.1074
2017-12-10	e01c	158.363	0	2.6	1.72694
2017-12-11	e01c	145.359	0	2.1	4.12944
2017-12-12	e01c	128.385	0	1.3	1.59003
2017-12-13	e01c	107.017	0	1.2	2.01713
2017-12-14	e01c	93.8976	0	0.6	2.07237
2017-12-15	e01c	81.6224	0	0.1	1.32864
2017-12-16	e01c	66.7763	0	0	1.65063
2017-12-17	e01c	58.873	1	1	2.26967
2017-12-18	e01c	114.105	0.6	1.6	2.08403
2017-12-19	e01c	116.401	0.5	2.1	2.09548
2017-12-20	e01c	109.725	0	2.1	1.96149
2017-12-21	e01c	101.794	0.1	2.2	2.03721
2017-12-22	e01c	93.0375	0	2.2	1.96815
2017-12-23	e01c	82.906	0.1	2.3	2.04407
2018-02-13	e01c	178.333	0	1.3	2.54963
2018-02-14	e01c	172.109	0	0.7	2.57347
2018-02-15	e01c	170.173	0	0.2	2.72954
2018-02-16	e01c	166.517	0	0.2	2.73557
2018-02-17	e01c	164.267	0	0.1	2.70115
2018-02-18	e01c	162.335	0	0.1	2.8207
2018-05-21	e01c	-404.788	0	0	4.62604
2018-05-22	e01c	-384.55	1.2	1.2	5.15774
2018-05-23	e01c	-185.603	23.8	25	5.36883
2018-05-24	e01c	58.5448	2.2	27.2	5.45313
2018-05-25	e01c	41.7178	0	27.2	4.66464
2018-05-26	e01c	20.7586	7.8	35	4.73093
2018-05-27	e01c	53.2821	0.4	35.4	4.7376
2018-05-28	e01c	52.421	5.8	41.2	4.84346
2018-05-29	e01c	83.286	2	42	4.85561
2018-05-30	e01c	73.7496	0	18.2	4.77615
2018-05-31	e01c	47.5117	0	16	4.80922
2018-06-01	e01c	7.82798	0	16	4.93163
2018-06-02	e01c	-54.2485	0.3	8.5	5.03423
2018-06-03	e01c	-120.936	0	8.1	5.21189
2018-06-04	e01c	-205.255	0	2.3	5.33114
2018-06-05	e01c	-185.339	1.9	2.2	4.53251
2018-06-06	e01c	-218.495	0	2.2	5.08169
2018-06-07	e01c	-304.176	0	2.2	6.84921
2018-06-08	e01c	-343.433	0	2.2	5.4288
2018-06-09	e01c	-365.479	0	1.9	4.98612
2018-06-10	e01c	-317.655	3.4	5.3	5.03424
2018-06-11	e01c	-243.248	0.7	6	4.78534
2018-06-12	e01c	-67.879	27.5	31.6	4.90051
2018-06-13	e01c	175.241	10.2	41.8	5.14795
2018-06-14	e01c	182.52	4.6	46.4	4.87392
2018-06-15	e01c	193.914	16.4	62.8	4.73668
2018-06-16	e01c	189.832	1.9	64.7	4.91654
2018-06-17	e01c	175.097	0	61.3	5.03637
2018-06-18	e01c	163.406	0	60.6	5.13289
2018-06-19	e01c	148.967	0	33.1	5.48698
2018-06-20	e01c	131.288	0	22.9	5.12863
2018-06-21	e01c	111.172	0	18.3	5.02508
2018-06-22	e01c	86.9935	0	1.9	5.03259
2018-06-23	e01c	57.073	0	0	5.17751
2018-06-24	e01c	19.1187	0	0	5.16461
2018-06-25	e01c	-44.2987	0	0	5.20226
2018-06-26	e01c	-115.65	0	0	5.1238
2018-06-27	e01c	-158.383	0.8	0.8	5.0158
2018-06-28	e01c	-209.458	1.3	2.1	5.82806
2018-06-29	e01c	-239.256	0.3	2.4	6.2633
2018-06-30	e01c	-265.893	0	2.4	5.29086
2018-07-01	e01c	-114.048	20.2	22.6	4.92356
2018-07-02	e01c	129.787	3.9	26.5	5.04498
2018-07-03	e01c	142.137	0	26.5	5.04937
2018-07-04	e01c	140.371	6.9	32.6	5.052
2018-07-05	e01c	159.79	3	34.3	4.92579
2018-07-06	e01c	152.728	0	34	5.01343
2018-07-07	e01c	137.718	0	34	5.00457
2018-07-08	e01c	126.045	1.5	15.3	4.81854
2018-07-09	e01c	106.773	0.6	12	5.23781
2018-07-10	e01c	100.809	6	18	5.01129
2018-07-11	e01c	110.079	0	11.1	5.35451
2018-07-12	e01c	84.7754	0	8.1	5.25291
2018-07-13	e01c	50.568	0	8.1	5.34807
2018-07-14	e01c	0.13746	0	8.1	5.55844
2018-07-15	e01c	-79.9901	0	6.6	5.65821
2018-07-16	e01c	-150.783	0.1	6.1	5.11653
2018-07-17	e01c	-147.341	1.5	1.6	4.89795
2018-07-18	e01c	-183.333	0	1.6	5.48051
2018-07-19	e01c	-235.972	4.3	5.9	5.0891
2018-07-20	e01c	-140.191	0	5.9	5.00298
2018-07-21	e01c	-258.219	0	5.9	5.17364
2018-07-22	e01c	-297.711	1.1	7	5.02241
2018-07-23	e01c	-307.231	0.1	7	4.98315
2018-07-24	e01c	-359.928	0	5.5	5.347
2018-07-25	e01c	-258.15	8	13.5	5.13541
2018-07-26	e01c	-84.5326	0.3	9.5	5.2037
2018-07-27	e01c	-177.08	0.1	9.6	5.18814
2018-07-28	e01c	-270.414	0	9.6	5.19469
2018-07-29	e01c	-94.2121	11	19.5	4.80856
2018-07-30	e01c	93.8925	16.7	36.1	4.85414
2018-07-31	e01c	134.798	13	49.1	4.65425
2018-08-01	e01c	195.314	22.9	64	4.64191
2018-08-02	e01c	196.83	9.6	73.3	4.53922
2018-08-03	e01c	181.551	0	73.2	4.79605
2018-08-04	e01c	169.177	0.2	73.4	4.80563
2018-08-05	e01c	160.551	0.4	62.8	5.31694
2018-08-06	e01c	146.471	0	46.1	6.08005
2018-08-07	e01c	135.282	0.8	33.9	5.18809
2018-08-08	e01c	117.884	0	11	5.47159
2018-08-09	e01c	98.3699	0	1.4	4.6063
2018-08-10	e01c	80.7819	0	1.4	4.71027
2018-08-11	e01c	64.5076	0	1.2	4.89445
2018-08-12	e01c	36.7734	0.1	0.9	5.1392
2018-08-13	e01c	-0.254664	0	0.9	4.89456
2018-08-14	e01c	-48.9825	1	1.1	5.31271
2018-08-15	e01c	-75.876	0.1	1.2	4.63188
2018-08-16	e01c	-71.8706	2.9	4.1	4.63932
2018-08-17	e01c	38.749	9.5	13.6	4.49353
2018-08-18	e01c	168.175	26.2	39.8	4.42301
2018-08-19	e01c	207.982	0.5	40.2	4.46163
2018-08-20	e01c	196.677	0	40.2	4.41612
2018-08-21	e01c	192.758	2.4	41.6	4.57887
2018-08-22	e01c	185.683	0	41.5	4.6012
2018-08-23	e01c	168.608	0	38.6	4.47865
2018-08-24	e01c	149.397	0	29.1	5.28535
2018-08-25	e01c	129.808	0	2.9	4.62148
2018-08-26	e01c	106.762	0	2.4	4.65085
2018-08-27	e01c	78.2451	0	2.4	4.3996
2018-08-28	e01c	36.3262	0	0	4.67768
2018-08-29	e01c	15.3454	6.1	6.1	4.34952
2018-08-30	e01c	69.5204	0.5	6.6	4.24713
2018-08-31	e01c	81.2266	5.2	11.8	4.23452
2018-09-01	e01c	133.883	3.9	15.7	4.15428
2018-09-02	e01c	132.755	2.5	18.2	4.23091
2018-09-03	e01c	130.839	0.5	18.7	4.27224
2018-09-04	e01c	147.274	26.6	45.3	4.26469
2018-09-05	e01c	272.893	22.2	61.4	4.00981
2018-09-06	e01c	261.213	0	60.9	4.16714
2018-09-07	e01c	249.239	0	55.7	4.1871
2018-09-08	e01c	240.968	0	51.8	4.17569
2018-09-09	e01c	233.804	0	49.3	4.15328
2018-09-10	e01c	227.679	0.3	49.1	4.11051
2018-09-11	e01c	221.098	0	22.5	4.10215
2018-09-12	e01c	209.104	0.1	0.4	4.6734
2018-09-13	e01c	196.43	0.1	0.5	4.22245
2018-09-14	e01c	181.535	0	0.5	4.57645
2018-09-15	e01c	162.815	0	0.5	4.3377
2018-09-16	e01c	141.134	0	0.5	4.47353
2018-09-17	e01c	116.599	0	0.2	4.53908
2018-09-18	e01c	146.053	10.1	10.3	4.24762
2018-09-19	e01c	196.612	0	10.2	4.38829
2018-09-20	e01c	183.845	0	10.1	4.08729
2018-09-21	e01c	164.628	0	10.1	3.93521
2018-09-22	e01c	141.308	0	10.1	3.84257
2018-09-23	e01c	122.001	10.2	20.3	3.77639
2018-09-24	e01c	250.061	18.3	38.6	3.76755
2018-09-25	e01c	292.295	9.4	37.9	3.74
2018-09-26	e01c	290.11	8.8	46.7	3.74499
2018-09-27	e01c	282.881	3.3	50	3.57368
2018-09-28	e01c	279.179	0.4	50.4	3.56739
2018-09-29	e01c	269.571	0	50.4	3.69488
2018-09-30	e01c	262.106	0	40.2	3.64439
2018-10-01	e01c	252.976	0	21.9	3.55005
2018-10-02	e01c	243.854	0	12.5	3.6329
2018-10-03	e01c	232.094	0	3.7	3.56214
2018-10-04	e01c	219.528	0	0.4	3.75905
2018-10-05	e01c	203.152	0	0	3.92592
2018-10-06	e01c	186.043	0	0	3.98177
2018-10-07	e01c	165.848	0	0	3.53145
2018-10-08	e01c	142.701	0	0	3.46206
2018-10-09	e01c	111.918	0	0	3.49838
2018-10-10	e01c	219.456	32.5	32.5	3.06888
2018-10-11	e01c	256.986	0	32.5	3.11453
2018-10-12	e01c	242.312	0	32.5	3.52949
2018-10-13	e01c	231.749	0	32.5	4.13631
2018-10-14	e01c	222.53	0	32.5	4.08171
2018-10-15	e01c	212.197	0	32.5	3.49383
2018-10-16	e01c	200.543	0	32.5	3.25844
2018-10-17	e01c	189.031	0	0	2.96283
2018-10-18	e01c	173.638	0	0	3.01736
2018-10-19	e01c	155.485	0	0	3.77886
2018-10-20	e01c	144.314	3.8	3.8	3.62977
2018-10-21	e01c	150.809	0	3.8	2.50381
2018-10-22	e01c	130.608	0	3.8	3.0588
2018-10-23	e01c	113.353	0.3	4.1	2.62257
2018-10-24	e01c	92.8778	0.1	4.2	2.80436
2018-10-25	e01c	124.657	15.3	19.5	2.52919
2018-10-26	e01c	236.778	10	29.5	2.30629
2018-10-27	e01c	226.287	0	25.7	2.1896
2018-10-28	e01c	212.218	0	25.7	4.50254
2018-10-29	e01c	201.505	0	25.7	2.90113
2018-10-30	e01c	189.858	0	25.4	3.1763
2018-10-31	e01c	177.122	0	25.3	2.89848
2018-11-01	e01c	182.525	8.5	18.5	2.58675
2018-11-02	e01c	200.183	0.2	8.7	2.09827
2018-11-03	e01c	190.534	0	8.7	3.3675
2018-11-04	e01c	178.659	0	8.7	2.84965
2018-11-05	e01c	169.12	0.8	9.5	2.59492
2018-11-06	e01c	179.89	7.2	16.7	2.50825
2018-11-07	e01c	205.587	17.9	34.6	2.55316
2018-11-08	e01c	210.63	1	27.1	2.60128
2018-11-09	e01c	204.821	2.9	29.8	3.43542
2018-11-10	e01c	196.191	0	29.8	1.65336
2018-11-11	e01c	188.452	0	29.8	2.39194
2018-11-12	e01c	205.992	25.2	54.2	2.19033
2018-11-13	e01c	201.108	7.4	54.4	1.92508
2018-11-14	e01c	187.416	3.4	39.9	1.47337
2018-11-15	e01c	179.064	0	38.9	1.29943
2018-11-16	e01c	172.378	0	36	2.63021
2018-11-17	e01c	169.025	0	36	3.66746
2018-11-18	e01c	164.776	0	36	3.28354
2018-11-19	e01c	163.094	0	10.8	2.80662
2018-11-20	e01c	160.145	0	3.4	1.70984
2018-11-21	e01c	151.072	0	0	1.65641
2018-11-22	e01c	143.913	0	0	1.82289
2018-11-23	e01c	138.943	0	0	1.46918
2018-11-24	e01c	159.146	5.5	5.5	1.88119
2018-11-25	e01c	169.267	25.9	31.4	2.40364
2018-11-26	e01c	175.492	0	31.4	2.61064
2018-11-27	e01c	161.029	0	31.4	1.25764
2018-11-28	e01c	157.826	0	31.4	2.08999
2018-11-29	e01c	155.878	0	31.4	2.65068
2018-11-30	e01c	154.778	2	33.4	2.03201
2018-12-01	e01c	185.016	21.4	49.3	2.19761
2018-12-02	e01c	177.164	11.8	35.2	2.0609
2018-12-03	e01c	165.15	2.9	38.1	1.94913
2018-12-04	e01c	152.196	0	38.1	1.44275
2018-12-05	e01c	145.296	0	38.1	1.3095
2018-12-06	e01c	142.242	0	38.1	1.44829
2018-12-07	e01c	142.038	0	36.1	1.7838
2018-12-08	e01c	152.11	14.4	29.1	1.72915
2018-12-09	e01c	162.568	0.5	17.8	1.44917
2018-12-10	e01c	148.808	0	14.9	1.12563
2018-12-11	e01c	143.401	0	14.9	1.62033
2018-12-12	e01c	137.061	0	14.9	2.99818
2018-12-13	e01c	138.08	5.8	20.7	1.71381
2018-12-14	e01c	151.881	2.2	22.9	1.72421
2018-12-15	e01c	141.387	0	8.5	1.56337
2018-12-16	e01c	134.776	0	8	1.50417
2018-12-17	e01c	131.198	0	8	1.73627
2018-12-18	e01c	128.279	0	8	2.77493
2018-12-19	e01c	137.303	9.4	17.4	1.55295
2018-12-20	e01c	174.602	14.7	26.3	1.66688
2018-12-21	e01c	149.198	1.9	26	1.27134
2018-12-22	e01c	147.379	0	26	2.35723
2018-12-23	e01c	144.652	0	26	3.46645
2018-12-24	e01c	142.775	0	26	1.58829
2018-12-25	e01c	138.474	0	26	2.60651
2018-12-26	e01c	137.826	0	16.6	1.77733
2018-12-27	e01c	137.436	0.2	2.1	1.85135
2018-12-28	e01c	154.541	0.8	1	2.02751
2018-12-29	e01c	165.791	5.2	6.2	1.79494
2018-12-30	e01c	157.719	0.1	6.3	1.99209
2018-12-31	e01c	152.953	3.1	9.4	2.0124
2019-01-01	e01c	152.442	0.1	9.5	2.18814
2019-01-02	e01c	149.596	0.1	9.6	2.09852
2019-01-03	e01c	155.195	9.3	18.7	1.93768
2019-01-04	e01c	162.254	7.5	25.4	2.08605
2019-01-05	e01c	146.416	0	20.2	1.61442
2019-01-06	e01c	141.787	0	20.1	3.09789
2019-01-07	e01c	138.988	0	17	3.03232
2019-01-08	e01c	146.689	0	16.9	2.31664
2019-01-09	e01c	142.042	0	16.8	1.51021
2019-01-10	e01c	138.9	0	7.5	1.51279
2019-01-11	e01c	134.887	0	0	2.23812
2019-01-12	e01c	132.315	0	0	2.15134
2019-01-13	e01c	126.844	0	0	1.66752
2019-01-14	e01c	124.617	0	0	1.38259
2019-01-15	e01c	119.723	0	0	1.40822
2019-01-16	e01c	114.001	0	0	1.78914
2019-01-17	e01c	108.901	0	0	2.73386
2019-01-18	e01c	105.467	0.2	0.2	1.95522
2019-01-19	e01c	103.485	1.5	1.7	2.12343
2019-01-20	e01c	97.4661	0	1.7	1.23012
2019-01-21	e01c	95.0433	0	1.7	1.92052
2019-01-22	e01c	89.6964	0	1.7	1.90308
2019-01-23	e01c	110.503	19.6	21.3	2.02018
2019-01-24	e01c	162.16	0.1	21.4	1.53963
2019-01-25	e01c	152.614	0	21.2	1.57968
2019-01-26	e01c	149.844	0	19.7	2.48021
2019-01-27	e01c	146.038	0	19.7	1.65692
2019-01-28	e01c	140.133	0	19.7	2.96824
2019-01-29	e01c	146.212	4.5	24.2	1.45925
2019-01-30	e01c	155.256	0	4.6	1.35134
2019-01-31	e01c	151.786	0	4.5	2.40801
2019-02-01	e01c	144.666	0	4.5	1.5872
2019-02-02	e01c	142.269	0	4.5	1.96745
2019-02-03	e01c	136.373	0	4.5	2.09856
2019-02-04	e01c	137.319	0	4.5	2.12677
2019-02-05	e01c	137.346	0.1	0.1	2.47905
2019-02-06	e01c	134.374	0	0.1	2.55412
2019-02-07	e01c	127.713	0	0.1	2.62041
2019-02-08	e01c	120.981	1	1.1	2.37061
2019-02-09	e01c	114.479	0	1.1	2.05248
2019-02-10	e01c	104.648	0	1.1	2.09019
2019-02-11	e01c	96.0062	0	1.1	2.37883
2019-02-12	e01c	86.5755	3.1	4.1	3.27973
2019-02-13	e01c	98.3351	0	4.1	2.31775
2019-02-14	e01c	89.4034	0	4.1	3.37862
2019-02-15	e01c	76.9101	0	3.1	2.57048
2019-02-16	e01c	63.8328	0	3.1	2.63585
2019-02-17	e01c	52.5571	0	3.1	2.68736
2019-02-18	e01c	38.3876	0	3.1	2.36029
2019-02-19	e01c	40.7446	1.5	1.5	2.24438
2019-02-20	e01c	36.189	0.1	1.6	2.57496
2019-02-21	e01c	28.3047	0	1.6	3.08755
2019-02-22	e01c	20.422	0	1.6	3.08252
2019-02-23	e01c	11.5536	0	1.6	3.14097
2019-02-24	e01c	-9.58652	0.4	2	2.83649
2019-02-25	e01c	-51.3297	0	2	2.92873
2019-02-26	e01c	-78.3331	0	0.5	2.77116
2019-02-27	e01c	38.7653	10.6	11	2.97844
2019-02-28	e01c	95.3707	4.2	15.2	2.69157
2019-03-01	e01c	123.128	1.3	16.5	2.94325
2019-03-02	e01c	122.202	3.2	19.7	3.02025
2019-03-03	e01c	146.481	25	44.3	4.0197
2019-03-04	e01c	162.986	0	44.3	1.89471
2019-03-05	e01c	152.802	0.8	45.1	1.84493
2019-03-06	e01c	149.034	0	34.5	2.75024
2019-03-07	e01c	144.212	0	30.3	4.92855
2019-03-08	e01c	137.166	0	29	2.80217
2019-03-09	e01c	129.49	0	25.8	3.2094
2019-03-10	e01c	123.194	0	0.8	3.34726
2019-03-11	e01c	118.527	0	0.8	4.18877
2019-03-12	e01c	114.779	0	0	3.63942
2019-03-13	e01c	103.735	0	0	2.96321
2019-03-14	e01c	92.1386	0	0	3.46455
2019-03-15	e01c	80.0228	0	0	2.94228
2019-03-16	e01c	70.371	0.4	0.4	2.57089
2019-03-17	e01c	57.1412	0	0.4	2.61489
2019-03-18	e01c	38.9638	0	0.4	3.22836
2019-03-19	e01c	12.0113	0	0.4	3.47907
2019-03-20	e01c	-16.2242	0	0.4	4.76984
2019-03-21	e01c	-64.9266	0	0.4	3.68413
2019-03-22	e01c	-112.934	0	0.4	6.14373
2019-03-23	e01c	-148.428	0	0	10.5045
2019-03-24	e01c	-176.312	0	0	6.86923
2019-03-25	e01c	-196.275	0.1	0.1	6.72804
2019-03-26	e01c	-209.111	0	0.1	2.85021
2019-03-27	e01c	-237.895	0	0.1	4.90324
2019-03-28	e01c	-257.781	0	0.1	9.93682
2019-03-29	e01c	-269.983	0	0.1	5.63266
2019-03-30	e01c	-280.72	0	0.1	4.49484
2019-03-31	e01c	-267.055	0.6	0.7	2.82991
2019-04-01	e01c	-281.571	0.6	1.2	3.98552
2019-04-02	e01c	-222.249	1.2	2.4	4.87719
2019-04-03	e01c	-307.351	0	2.4	8.00973
2019-04-04	e01c	-185.046	18.9	21.3	3.02679
2019-04-05	e01c	125.858	36.6	57.9	3.62181
2019-04-06	e01c	158.975	0	57.9	3.80119
2019-04-07	e01c	148.165	0	57.3	4.10152
2019-04-08	e01c	174.084	20	76.7	3.94985
2019-04-09	e01c	159.166	0	75.5	3.64444
2019-04-10	e01c	146.658	0	75.5	5.38657
2019-04-11	e01c	140.146	0	56.6	4.29778
2019-04-12	e01c	136.099	0	20	3.88371
2019-04-13	e01c	135.55	0	20	4.04621
2019-04-14	e01c	148.239	8	28	5.26579
2019-04-15	e01c	151.004	0	8	4.9627
2019-04-16	e01c	147.619	0	8	5.56195
2019-04-17	e01c	139.356	0	8	4.81914
2019-04-18	e01c	134.962	0	8	4.05386
2019-04-19	e01c	153.139	7.2	15.2	3.96924
2019-04-20	e01c	151.138	0	15.2	3.57141
2019-04-21	e01c	136.97	0	7.2	9.56248
2019-04-22	e01c	124.806	0	7.2	9.32791
2019-04-23	e01c	110.348	0	7.2	8.43462
2019-04-24	e01c	96.1267	0	7.2	3.85124
2019-04-25	e01c	97.8021	12.5	19.7	3.96604
2019-04-26	e01c	155.339	0.1	12.6	4.25514
2019-04-27	e01c	145.501	0	12.6	5.88783
2019-04-28	e01c	130.671	0	12.6	7.16494
2019-04-29	e01c	115.597	0	12.6	6.50088
2019-04-30	e01c	99.7877	0	12.6	5.47497
2019-05-01	e01c	82.2587	0	12.6	4.63998
2019-05-02	e01c	63.8104	0	0.1	4.53517
2019-05-03	e01c	39.4475	0	0	4.60842
2019-05-04	e01c	16.3933	1	1	4.40103
2019-05-05	e01c	-1.46231	0	1	4.10139
2019-05-06	e01c	-63.9011	0	1	6.82782
2019-05-07	e01c	-127.596	0	1	6.68761
2019-05-08	e01c	-198.085	0	1	5.04278
2019-05-09	e01c	-239.968	4.4	5.4	4.52722
2019-05-10	e01c	-113.656	0	5.4	4.34403
2019-05-11	e01c	-174.068	0	4.4	4.44263
2019-05-12	e01c	-82.3063	10.3	14.7	4.36511
2019-05-13	e01c	6.00089	2.1	16.8	4.31647
2019-05-14	e01c	-12.2876	0	16.8	4.44304
2019-05-15	e01c	-56.3406	0	16.8	5.40933
2019-05-16	e01c	-140.013	0	12.4	6.39573
2019-05-17	e01c	-227.255	0	12.4	5.56848
2019-05-18	e01c	-291.504	0	12.4	5.18356
2019-05-19	e01c	-328.552	0	2.1	5.14366
2019-05-20	e01c	-352.696	0	0	5.23063
2019-05-21	e01c	-385.305	0	0	4.71329
2019-05-22	e01c	-415.376	0	0	6.1117
2019-05-23	e01c	-433.291	0	0	5.71353
2019-05-24	e01c	-452.667	0	0	6.47991
2019-05-25	e01c	-477.507	0	0	6.77942
2019-05-26	e01c	-500.178	0	0	6.80081
2019-05-27	e01c	-514.415	0	0	5.17392
2019-05-28	e01c	-533.025	0	0	7.17865
2019-05-29	e01c	-552.759	0	0	5.72251
2019-05-30	e01c	-569.132	0	0	4.99939
2019-05-31	e01c	-584.19	0	0	5.74514
2019-06-01	e01c	-597.343	0	0	5.49041
2019-06-02	e01c	-616.802	0	0	6.68232
2019-06-03	e01c	-638.553	0	0	7.58508
2019-06-04	e01c	-656.404	0	0	6.95825
2019-06-05	e01c	-641.33	0.6	0.6	4.92464
2019-06-06	e01c	-249.132	20.2	20.8	4.76691
2019-06-07	e01c	-29.3222	10.7	31.5	5.10192
2019-06-08	e01c	78.0663	20.8	52.3	5.11481
2019-06-09	e01c	99.0029	0.9	53.2	4.9969
2019-06-10	e01c	89.6238	12.2	65.4	4.94094
2019-06-11	e01c	110.674	0.1	65.5	4.9697
2019-06-12	e01c	90.6545	0	64.9	4.84803
2019-06-13	e01c	69.1653	0	44.7	5.32904
2019-06-14	e01c	46.2258	0	34	6.91474
2019-06-15	e01c	18.4881	0	13.2	5.57064
2019-06-16	e01c	-13.7895	0	12.3	5.44958
2019-06-17	e01c	-64.2475	0	0.1	5.24482
2019-06-18	e01c	-69.3978	7.6	7.6	4.95006
2019-06-19	e01c	104.226	27.7	35.3	4.99222
2019-06-20	e01c	101.762	0.3	35.6	5.19643
2019-06-21	e01c	85.7676	0	35.6	5.27745
2019-06-22	e01c	71.6437	0	35.6	5.22575
2019-06-23	e01c	60.5381	0	35.6	5.2223
2019-06-24	e01c	38.3789	0	35.6	5.11863
2019-06-25	e01c	14.256	0	28	5.62988
2019-06-26	e01c	-14.7959	0	0.3	5.66122
2019-06-27	e01c	-52.4957	0.7	0.7	5.93776
2019-06-28	e01c	-108.032	0.1	0.8	5.57017
2019-06-29	e01c	-177.396	0	0.8	4.79082
2019-06-30	e01c	-236.743	0	0.8	4.96943
2019-07-01	e01c	-296.646	0	0.8	5.74206
2019-07-02	e01c	-342.78	0	0.8	5.44624
2019-07-03	e01c	-375.718	0	0.8	5.3677
2019-07-04	e01c	-415.762	0.1	0.2	5.8957
2019-07-05	e01c	-445.07	0	0.1	5.86736
2019-07-06	e01c	-410.079	4.8	4.9	6.53008
2019-07-07	e01c	-364.032	0	4.9	6.02775
2019-07-08	e01c	-367.45	11.3	16.2	5.9948
2019-07-09	e01c	-100.247	6.4	22.6	5.12737
2019-07-10	e01c	-69.8648	0.7	23.3	5.15616
2019-07-11	e01c	-28.6582	13	36.2	5.11303
2019-07-12	e01c	22.0303	6	42.2	5.08093
2019-07-13	e01c	37.5949	0	37.4	5.14843
2019-07-14	e01c	21.4508	0	37.4	5.21205
2019-07-15	e01c	-2.98213	0	26.1	5.06485
2019-07-16	e01c	-39.818	0	19.7	5.13238
2019-07-17	e01c	-114.41	0	19	6.54815
2019-07-18	e01c	-216.665	0	6	5.72563
2019-07-19	e01c	-191.814	9.7	9.7	5.9621
2019-07-20	e01c	37.6949	16	25.7	4.69362
2019-07-21	e01c	80.1926	1.9	27.6	4.7968
2019-07-22	e01c	67.0184	0	27.6	4.7816
2019-07-23	e01c	68.023	13.5	41.1	4.85757
2019-07-24	e01c	94.0975	0	41.1	4.76526
2019-07-25	e01c	74.4891	0	41.1	5.09764
2019-07-26	e01c	56.3626	0	31.4	5.74471
2019-07-27	e01c	34.4011	0	15.4	5.38553
2019-07-28	e01c	9.77851	0.2	13.7	5.45425
2019-07-29	e01c	-17.4113	0	13.7	5.80271
2019-07-30	e01c	-61.8851	0	0.2	5.67966
2019-07-31	e01c	-147.94	0	0.2	5.96063
2019-08-01	e01c	-237.004	0	0.2	5.92773
2019-08-02	e01c	-295.158	0	0.2	4.93647
2019-08-03	e01c	-341.002	0	0.2	5.10009
2019-08-04	e01c	-221.784	7.5	7.5	4.83787
2019-08-05	e01c	-97.3563	2.3	9.8	4.6677
2019-08-06	e01c	133.91	27.9	37.7	5.10932
2019-08-07	e01c	158.201	0.1	37.8	5.17963
2019-08-08	e01c	134.855	0.1	37.9	4.89664
2019-08-09	e01c	142.376	12.8	50.7	5.26549
2019-08-10	e01c	181.289	21.6	72.3	5.22632
2019-08-11	e01c	199.596	27.7	92.5	4.93262
2019-08-12	e01c	198.775	2.3	92.5	4.88119
2019-08-13	e01c	185.707	0	64.6	4.82682
2019-08-14	e01c	177.32	0	64.5	4.79625
2019-08-15	e01c	171.059	0.5	64.9	4.89861
2019-08-16	e01c	165.42	0	52.1	5.46273
2019-08-17	e01c	174.159	19.5	50	5.48359
2019-08-18	e01c	205.814	2.7	25	4.90773
2019-08-19	e01c	202.169	4.6	27.3	4.59523
2019-08-20	e01c	203.648	6.1	33.4	4.56543
2019-08-21	e01c	202.054	0.3	33.7	4.48054
2019-08-22	e01c	214.237	21.5	54.7	4.49083
2019-08-23	e01c	204.665	1.6	56.3	4.47039
2019-08-24	e01c	196.192	0	36.8	4.78686
2019-08-25	e01c	191.542	10.9	45	4.45054
2019-08-26	e01c	221.489	11.1	51.5	4.41202
2019-08-27	e01c	209.576	2.6	48	4.28381
2019-08-28	e01c	200.697	0	47.7	4.47035
2019-08-29	e01c	191.831	0	26.2	4.73931
2019-08-30	e01c	182.643	0	24.6	5.47871
2019-08-31	e01c	175.589	0	24.6	4.6255
2019-09-01	e01c	174.317	2.6	16.3	4.30964
2019-09-02	e01c	186.763	0.1	5.3	4.32246
2019-09-03	e01c	176.617	0	2.7	4.88702
2019-09-04	e01c	165.13	0	2.7	5.80447
2019-09-05	e01c	149.839	0	2.7	5.20472
2019-09-06	e01c	131.234	0	2.7	4.91692
2019-09-07	e01c	111.962	0	2.7	6.59497
2019-09-08	e01c	88.6241	0	0.1	5.21631
2019-09-09	e01c	62.9598	0	0	4.58531
2019-09-10	e01c	27.1156	0	0	4.6818
2019-09-11	e01c	-37.9223	0	0	5.05475
2019-09-12	e01c	-95.6464	0	0	5.38981
2019-09-13	e01c	-145.081	0	0	6.20146
2019-09-14	e01c	-186.822	0	0	5.23305
2019-09-15	e01c	-215.526	0	0	4.63305
2019-09-16	e01c	-233.51	0	0	5.07962
2019-09-17	e01c	-257.324	0	0	6.29489
2019-09-18	e01c	-284.305	0.5	0.5	7.12924
2019-09-19	e01c	-290.028	0.1	0.6	3.88137
2019-09-20	e01c	-325.856	0	0.6	4.34674
2019-09-21	e01c	-344.21	0	0.6	4.61009
2019-09-22	e01c	-363.248	0	0.6	4.9329
2019-09-23	e01c	-380.595	0	0.6	6.1008
2019-09-24	e01c	-398.263	0	0.6	6.33357
2019-09-25	e01c	-414.047	0	0.1	4.51254
2019-09-26	e01c	-428.672	0	0	5.23723
2019-09-27	e01c	-447.082	0	0	5.71906
2019-09-28	e01c	-463.059	0	0	4.91925
2019-09-29	e01c	-473.003	0	0	4.78397
2019-09-30	e01c	-487.614	0	0	5.32987
2019-10-01	e01c	-503.894	0	0	6.05515
2019-10-02	e01c	-516.139	0	0	4.74047
2019-10-03	e01c	-524.203	0	0	6.80868
2019-10-04	e01c	-535.883	0	0	5.1919
2019-10-05	e01c	-548.936	0	0	5.00861
2019-10-06	e01c	-559.981	0	0	3.48795
2019-10-07	e01c	-563.936	0	0	3.64191
2019-10-08	e01c	-576.593	0	0	3.61593
2019-10-09	e01c	-588.352	0	0	3.81523
2019-10-10	e01c	-593.322	0	0	3.62364
2019-10-11	e01c	-599.839	0	0	4.02753
2019-10-12	e01c	-602.514	0	0	3.0698
2019-10-13	e01c	-615.119	0	0	3.82703
2019-10-14	e01c	-546.896	7.7	7.7	3.26088
2019-10-15	e01c	-320.216	0.1	7.8	3.1903
2019-10-16	e01c	-220.483	6	13.8	2.85845
2019-10-17	e01c	-341.855	0	13.8	2.6764
2019-10-18	e01c	-358.745	3.5	17.3	2.48059
2019-10-19	e01c	-196.785	2.3	19.6	2.70922
2019-10-20	e01c	-331.634	0	19.6	3.34978
2019-10-21	e01c	-311.279	9.7	21.6	3.04868
2019-10-22	e01c	-82.6136	0	21.5	2.79097
2019-10-23	e01c	-249.307	0	15.5	3.42758
2019-10-24	e01c	-313.934	0	15.5	3.22411
2019-10-25	e01c	-333.574	0	12	2.81563
2019-10-26	e01c	-169.708	9.1	18.8	2.68698
2019-10-27	e01c	-51.3654	0	18.8	2.49271
2019-10-28	e01c	-175.489	0	9.1	3.62734
2019-10-29	e01c	-110.734	7.5	16.6	2.4991
2019-10-30	e01c	87.175	43.9	60.5	2.7573
2019-10-31	e01c	159.733	2.1	62.6	6.34654
2019-11-01	e01c	141.054	0	62.6	2.27457
2019-11-02	e01c	133.17	0	53.5	2.29312
2019-11-03	e01c	121.342	0	53.5	2.50605
2019-11-04	e01c	106.391	0	53.5	3.68103
2019-11-05	e01c	90.9666	0	46	2.38718
2019-11-06	e01c	77.1773	0	2.1	2.47124
2019-11-07	e01c	70.7121	2.9	2.9	2.34912
2019-11-08	e01c	74.8585	0	2.9	2.13808
2019-11-09	e01c	59.024	0	2.9	2.64411
2019-11-10	e01c	39.1845	0	2.9	3.27341
2019-11-11	e01c	17.7581	0	2.9	3.64528
2019-11-12	e01c	43.1113	6.5	9.4	4.76536
2019-11-13	e01c	55.6561	0	9.4	2.18128
2019-11-14	e01c	44.5592	1.5	8	1.54558
2019-11-15	e01c	47.2407	0	8	1.68837
2019-11-16	e01c	27.4032	0	8	2.35181
2019-11-17	e01c	-1.03242	0	8	3.1268
2019-11-18	e01c	-37.9602	0	8	2.89734
2019-11-19	e01c	-74.0007	0	1.5	4.63064
2019-11-20	e01c	-102.028	0	1.5	3.92695
2019-11-21	e01c	-123.65	0	0	3.96172
2019-11-22	e01c	-123.799	0	0	2.2789
2019-11-23	e01c	-91.0161	1.8	1.8	2.94105
2019-11-24	e01c	-84.6776	0	1.8	1.7753
2019-11-25	e01c	-130.836	0	1.8	3.14244
2019-11-26	e01c	-149.427	0	1.8	2.94288
2019-11-27	e01c	-158.746	0	1.8	2.17065
2019-11-28	e01c	-180.215	0	1.8	2.15081
2019-11-29	e01c	-198.626	0	1.8	3.43361
2019-11-30	e01c	-207.36	0	0	4.00046
2019-12-01	e01c	-212.981	0.2	0.2	2.1139
2019-12-02	e01c	-242.098	0	0.2	1.30435
2019-12-03	e01c	-248.483	0	0.2	1.65723
2019-12-04	e01c	-260.102	0	0.2	3.26757
2019-12-05	e01c	-271.28	0	0.2	3.50826
2019-12-06	e01c	-272.041	0	0.2	3.11615
2019-12-07	e01c	-274.433	0	0.2	1.82969
2019-12-08	e01c	-273.325	0	0	1.82295
2019-12-09	e01c	-280.908	0	0	1.94179
2019-12-10	e01c	-193.471	2.6	2.6	2.63957
2019-12-11	e01c	-84.5394	0.3	2.9	1.42751
2019-12-12	e01c	-137.021	0.3	3.2	1.44692
2019-12-13	e01c	-67.9136	3.4	6.6	1.56745
2019-12-14	e01c	-28.3754	0	6.6	1.67614
2019-12-15	e01c	-78.545	0	6.6	2.67577
2019-12-16	e01c	-108.44	0.5	7.1	2.07963
2019-12-17	e01c	39.9013	8.9	13.4	3.10085
2019-12-18	e01c	58.8802	0	13.1	1.19066
2019-12-19	e01c	38.035	0	12.8	1.57807
2019-12-20	e01c	5.0128	0	9.4	2.31228
2019-12-21	e01c	57.2029	15.6	25	1.46506
2019-12-22	e01c	233.158	16.1	41.1	1.30435
2019-12-23	e01c	209.199	0	40.6	1.56246
2019-12-24	e01c	198	0.1	31.8	1.75678
2019-12-25	e01c	190.613	0	31.8	2.05289
2019-12-26	e01c	183.736	0	31.8	1.94832
2019-12-27	e01c	180.706	0	31.8	2.09823
2019-12-28	e01c	178.681	0	16.2	2.06995
2019-12-29	e01c	176.196	0.1	0.2	2.17459
2019-12-30	e01c	170.094	0.7	0.9	2.27249
2019-12-31	e01c	165.37	0	0.8	1.94512
2020-01-01	e01c	158.904	0	0.8	1.71435
2020-01-02	e01c	154.157	0	0.8	1.85019
2020-01-03	e01c	156.058	6.2	7	2.01547
2020-01-04	e01c	177.44	0.1	7.1	1.90996
2020-01-05	e01c	174.436	0	7	2.28858
2020-01-06	e01c	164.393	0	6.3	3.34038
2020-01-07	e01c	150.599	0	6.3	2.17745
2020-01-08	e01c	143.044	0	6.3	3.43843
2020-01-09	e01c	134.341	0	6.3	2.42955
2020-01-10	e01c	127.519	0	0.1	2.14664
2020-01-11	e01c	144.77	13	13	1.97058
2020-01-12	e01c	193.118	0	13	1.8858
2020-01-13	e01c	183.382	0	13	2.20832
2020-01-14	e01c	182.06	5.8	18.8	2.15724
2020-01-15	e01c	194.494	0	18.8	2.10425
2020-01-16	e01c	183.063	0	18.8	1.99696
2020-01-17	e01c	175.182	0	18.8	2.09257
2020-01-18	e01c	185.976	14.7	20.5	2.03594
2020-01-19	e01c	198.972	0.6	21.1	2.45391
2020-01-20	e01c	184.526	0	21.1	1.26456
2020-01-21	e01c	175.381	0	15.3	1.09707
2020-01-22	e01c	171.913	0	15.3	1.7292
2020-01-23	e01c	170.609	3.4	18.7	1.73135
2020-01-24	e01c	178.384	1.7	20.4	1.91961
2020-01-25	e01c	172.225	0	5.7	2.38956
2020-01-26	e01c	167.27	1	6.1	1.47606
2020-01-27	e01c	161.379	0.1	6.2	1.66969
2020-01-28	e01c	153.3	0	6.2	3.90782
2020-01-29	e01c	162.371	5.7	11.9	1.6354
2020-01-30	e01c	168.975	0	8.5	2.28202
2020-01-31	e01c	168.145	2.2	9	1.77345
2020-02-01	e01c	166.3	0	9	1.57745
2020-02-02	e01c	160.313	0	8	4.75558
2020-02-03	e01c	149.16	0	7.9	4.1365
2020-02-04	e01c	141.043	0	7.9	2.27231
2020-02-05	e01c	134.609	1.3	3.5	2.55938
2020-02-06	e01c	157.52	12	15.5	2.87787
2020-02-07	e01c	176.045	0	13.3	1.82178
2020-02-08	e01c	168.834	0	13.3	3.23728
2020-02-09	e01c	162.737	0	13.3	2.34364
2020-02-10	e01c	156.644	0	13.3	2.30817
2020-02-11	e01c	148.339	0	13.3	2.72176
2020-02-12	e01c	145.985	0	12	2.72411
2020-02-13	e01c	166.975	9.3	9.3	2.82176
2020-02-14	e01c	174.242	0	9.3	2.0832
2020-02-15	e01c	166.579	0	9.3	4.01581
2020-02-16	e01c	166.29	3.5	12.8	2.0849
2020-02-17	e01c	165.039	0	12.8	2.41448
2020-02-18	e01c	159.118	0.2	13	2.73536
2020-02-19	e01c	152.558	0	13	2.64505
2020-02-20	e01c	143.177	9.7	13.4	2.21008
2020-02-21	e01c	136.945	0	13.4	1.79353
2020-02-22	e01c	128.221	0	13.4	2.86609
2020-02-23	e01c	120.444	0	9.9	3.86129
2020-02-24	e01c	114.392	13.1	23	2.61014
2020-02-25	e01c	90.0778	7	29.8	2.61828
2020-02-26	e01c	69.2182	0	29.8	2.095
2020-02-27	e01c	61.9529	0	20.1	1.91046
2020-02-28	e01c	54.9712	0	20.1	4.35984
2020-02-29	e01c	48.5143	0	20.1	5.67006
2020-03-01	e01c	42.9416	0	20.1	3.73277
2020-03-02	e01c	38.1383	0	7	2.7715
2020-03-03	e01c	30.5912	4.3	4.3	3.0144
2020-03-04	e01c	44.9997	1.3	5.6	2.78562
2020-03-05	e01c	46.7073	3.5	9.1	2.72466
2020-03-06	e01c	36.1412	0	9.1	2.53599
2020-03-07	e01c	25.7817	0	9.1	3.78407
2020-03-08	e01c	18.0933	0	9.1	3.13198
2020-03-09	e01c	10.5802	0	9.1	3.61581
2020-03-10	e01c	3.04146	0	4.8	2.8978
2020-03-11	e01c	-5.86019	0	3.5	3.11687
2020-03-12	e01c	-16.7095	0	0	3.27057
2020-03-13	e01c	-29.8893	0	0	3.40815
2020-03-14	e01c	-40.5462	0	0	3.86572
2020-03-15	e01c	-54.8479	0	0	6.13245
2020-03-16	e01c	-71.2392	0	0	3.96454
2020-03-17	e01c	-90.3313	0	0	4.04732
2020-03-18	e01c	-109.975	0	0	3.42269
2020-03-19	e01c	-138.618	0	0	3.59123
2020-03-20	e01c	-173.511	0	0	3.9432
2020-03-21	e01c	-168.459	1.7	1.7	3.40724
2020-03-22	e01c	-161.584	0	1.7	3.72201
2020-03-23	e01c	-203.687	0	1.7	3.8905
2020-03-24	e01c	-235.062	0	1.7	3.8047
2020-03-25	e01c	-269.718	0	1.7	4.34773
2020-03-26	e01c	-302.26	0	1.7	4.93418
2020-03-27	e01c	-329.657	0	1.7	4.95526
2020-03-28	e01c	-349.728	0	0	4.20347
2020-03-29	e01c	-367.745	0	0	4.07778
2020-03-30	e01c	-391.089	0	0	4.70058
2020-03-31	e01c	-266.45	11.6	11.6	4.18791
2020-04-01	e01c	-129.394	0	11.6	4.11304
2020-04-02	e01c	-169.263	0	11.6	5.09371
2020-04-05	e01c	-329.522	0.6	12.2	3.93924
2020-04-06	e01c	-377.519	0	12.2	4.30158
2020-04-07	e01c	-408.384	0	0.6	4.03234
2020-04-15	e01c	-314.563	0	5.6	3.3274
2020-04-16	e01c	-341.045	0	5.6	5.26052
2020-04-17	e01c	-348.427	0	1	5.65761
2020-04-18	e01c	-346.943	0	1	4.15184
2020-04-19	e01c	-334.699	0	1	4.14254
2020-04-20	e01c	-101.578	7.2	7.2	3.76702
2020-04-21	e01c	-231.255	0	7.2	6.4339
2020-04-22	e01c	-323.788	0	7.2	4.96447
2020-04-23	e01c	-218.683	9.3	16.5	4.15447
2020-04-24	e01c	-70.3452	0	16.5	4.31834
2020-04-25	e01c	-189.075	0	16.5	5.67063
2020-04-26	e01c	-287.573	0	16.5	4.11983
2020-04-27	e01c	-353.248	0	9.3	6.3423
2020-04-28	e01c	-387.31	0	9.3	6.8998
2020-04-29	e01c	-392.096	0.1	9.4	4.07537
2020-04-30	e01c	-425.45	0	0.1	4.72406
2020-05-01	e01c	-457.355	0	0.1	9.08808
2020-05-02	e01c	-474.782	0	0.1	9.96812
2020-05-03	e01c	-485.787	0	0.1	7.74393
2020-05-04	e01c	-501.103	0	0.1	7.48879
2020-05-05	e01c	-517.191	0	0.1	5.94791
2020-05-06	e01c	-547.524	0	0	4.3845
2020-05-07	e01c	-567.729	0	0	5.19289
2020-05-08	e01c	-571.151	0	0	7.80518
2020-05-09	e01c	-589.574	0	0	3.75075
2020-05-10	e01c	-604.696	0	0	6.33419
2020-05-11	e01c	-617.254	0	0	10.382
2020-05-12	e01c	-623.574	0	0	8.14845
2020-05-13	e01c	-623.433	0	0	7.91721
2020-05-14	e01c	-632.801	0	0	4.76811
2020-05-15	e01c	-641.55	0	0	5.55014
2020-05-16	e01c	-655.347	0	0	6.82897
2020-05-17	e01c	-655.506	0	0	4.74934
2020-05-18	e01c	-272.377	16.2	16.2	4.5523
2020-05-19	e01c	-183.923	0	16.2	5.12671
2020-05-20	e01c	-306.538	2.4	18.6	4.48184
2020-05-21	e01c	-348.604	0.3	18.9	5.98348
2020-05-22	e01c	-426.565	0	18.9	4.82689
2020-05-23	e01c	-483.973	0	18.9	5.06766
2020-05-24	e01c	-533.594	0	18.9	5.95611
2020-05-25	e01c	-574.314	0	2.7	5.2342
2020-05-26	e01c	-601.093	0	2.7	4.70521
2020-05-27	e01c	-624.159	0	0.3	4.73265
2020-05-28	e01c	-648.022	0	0	4.9065
2020-05-29	e01c	-670.8	0	0	4.84865
2020-05-30	e01c	-690.855	0	0	5.01657
2020-05-31	e01c	-711.61	0	0	4.91942
2020-06-01	e01c	-730.239	0	0	5.7183
2020-06-02	e01c	-730.64	0	0	4.87564
2020-06-03	e01c	-730.478	0.1	0.1	4.74432
2020-06-04	e01c	-699.018	2.2	2.3	4.78021
2020-06-05	e01c	-737.498	0	2.3	4.91406
2020-06-06	e01c	-562.328	9.6	11.9	5.03542
2020-06-07	e01c	20.2747	37	48.9	5.03431
2020-06-08	e01c	148.284	2.1	51	5.1724
2020-06-09	e01c	135.767	5.7	56.7	5.31842
2020-06-10	e01c	124.762	0	56.6	5.25742
2020-06-11	e01c	87.2643	0	54.4	4.838
2020-06-12	e01c	25.5321	0	54.4	5.00121
2020-06-13	e01c	-79.7685	0	44.8	4.95667
2020-06-14	e01c	-178.198	0	7.8	5.04415
2020-06-15	e01c	-260.828	0	5.7	5.84495
2020-06-16	e01c	-272.803	6.3	6.3	5.18174
2020-06-17	e01c	-110.955	0	6.3	5.28931
2020-06-18	e01c	-251.558	0	6.3	5.84875
2020-06-19	e01c	-337.605	0	6.3	5.70851
2020-06-20	e01c	-379.727	0	6.3	5.61238
2020-06-21	e01c	-390.691	0.9	7.2	5.43773
2020-06-22	e01c	-233.138	0	7.2	4.96518
2020-06-23	e01c	-85.9168	0	0.9	4.91663
2020-06-24	e01c	-143.933	0.4	1.3	4.91517
2020-06-25	e01c	-231.125	0	1.3	5.08702
2020-06-26	e01c	-285.272	0	1.3	5.02307
2020-06-27	e01c	-329.333	0	1.3	4.96707
2020-06-28	e01c	-370.159	0	0.4	5.03183
2020-06-29	e01c	-405.368	0	0.4	5.01402
2020-06-30	e01c	-431.886	0	0.4	5.15149
2020-07-01	e01c	-456.011	0	0	5.23672
2020-07-02	e01c	-466.258	0.1	0.1	5.03077
2020-07-03	e01c	-485.439	0	0.1	5.35054
2020-07-04	e01c	-492.725	0	0.1	4.90903
2020-07-05	e01c	-135.151	17.9	18	5.03156
2020-07-06	e01c	98.4486	13.9	31.9	5.00992
2020-07-07	e01c	163.033	29.8	61.7	4.87107
2020-07-08	e01c	211.17	0.1	61.8	5.06975
2020-07-09	e01c	190.318	0	61.7	5.13926
2020-07-10	e01c	173.674	0.9	62.6	5.0684
2020-07-11	e01c	156.267	0	62.6	5.44622
2020-07-12	e01c	129.914	7.4	52.1	6.07472
2020-07-13	e01c	159.978	0.2	38.4	5.37924
2020-07-14	e01c	145.152	0	8.6	5.48323
2020-07-15	e01c	161.508	11	19.5	4.90713
2020-07-16	e01c	187.877	0	19.5	4.98684
2020-07-17	e01c	168.078	0	18.6	5.27319
2020-07-18	e01c	147.546	0	18.6	5.05053
2020-07-19	e01c	119.378	0	11.2	4.8733
2020-07-20	e01c	82.8059	0	11	5.15632
2020-07-21	e01c	22.1276	0	11	4.99815
2020-07-22	e01c	-19.0236	6.9	6.9	5.11751
2020-07-23	e01c	58.8759	0.7	7.6	4.77206
2020-07-24	e01c	54.2152	2.4	10	4.95307
2020-07-25	e01c	41.8878	2.6	12.6	4.81483
2020-07-26	e01c	20.4964	0	12.6	4.98554
2020-07-27	e01c	-26.283	1.5	14.1	4.76207
2020-07-28	e01c	-10.31	2.2	16.3	4.93384
2020-07-29	e01c	82.873	7.7	17.1	4.90763
2020-07-30	e01c	94.7965	0	16.4	4.89502
2020-07-31	e01c	63.9443	0	14	4.94
2020-08-01	e01c	-10.9748	0	11.4	4.88083
2020-08-02	e01c	-103.161	0	11.4	5.7577
2020-08-03	e01c	-181.275	0	9.9	5.29572
2020-08-04	e01c	-244.744	0	7.7	5.52798
2020-08-05	e01c	-283.837	0	0	4.78277
2020-08-06	e01c	-316.085	0	0	5.20085
2020-08-07	e01c	-344.957	0	0	5.11102
2020-08-08	e01c	-373.626	0	0	4.74662
2020-08-09	e01c	-381.585	0	0	4.85718
2020-08-10	e01c	-335.25	1.2	1.2	5.22384
2020-08-11	e01c	-363.812	3.1	4.3	6.24296
2020-08-12	e01c	-320.549	0.1	4.4	5.28362
2020-08-13	e01c	-437.512	0.1	4.5	4.84254
2020-08-14	e01c	-465.158	0.9	5.4	4.53547
2020-08-15	e01c	-507.25	0	5.4	4.62901
2020-08-16	e01c	-541.026	0	5.4	4.88843
2020-08-17	e01c	-573.665	0	4.2	5.59661
2020-08-18	e01c	-597.404	0	1.1	5.39734
2020-08-19	e01c	-509.03	3.4	4.4	4.58056
2020-08-20	e01c	-502.507	2.8	7.1	4.44407
2020-08-21	e01c	-569.583	0	6.2	4.52149
2020-08-22	e01c	-628.553	0	6.2	4.37256
2020-08-23	e01c	-610.135	0.8	7	4.46849
2020-08-24	e01c	-276.936	20.8	27.8	4.34108
2020-08-25	e01c	-140.572	0.1	27.9	4.51274
2020-08-26	e01c	-256.086	0	24.5	4.51053
2020-08-27	e01c	-310.595	2.7	24.4	4.68267
2020-08-28	e01c	-339.593	1.6	26	4.48052
2020-08-29	e01c	-224.557	18.8	44.8	4.50003
2020-08-30	e01c	-130.331	0.6	44.6	4.51549
2020-08-31	e01c	-165.463	0.8	24.6	4.49089
2020-09-01	e01c	-226.011	0	24.5	4.38944
2020-09-02	e01c	-312.21	0	24.5	4.74153
2020-09-03	e01c	-403.262	0	21.8	5.32632
2020-09-04	e01c	-471.719	0	20.2	5.2661
2020-09-05	e01c	-519.272	0	1.4	5.02891
2020-09-06	e01c	-557.656	0	0.8	5.43208
2020-09-07	e01c	-589.185	0	0	5.03981
2020-09-08	e01c	-618.215	0	0	4.2885
2020-09-09	e01c	-652.238	0	0	4.59509
2020-09-10	e01c	-663.219	1.1	1.1	4.46122
2020-09-11	e01c	-631.635	1.4	2.5	4.2231
2020-09-12	e01c	-664.669	0.1	2.6	4.21615
2020-09-13	e01c	-643.165	3.8	6.4	4.1741
2020-09-20	e01c	231.9	2.1	205.3	2.97985
2020-09-21	e01c	224.434	0.2	198.1	3.31468
2020-09-22	e01c	218.301	0	98.7	3.40065
2020-09-23	e01c	211.757	0	3	3.47147
2020-09-24	e01c	212.495	3.2	6.2	3.70908
2020-09-25	e01c	212.029	0	6.2	3.51787
2020-09-26	e01c	201.07	0	5.5	3.60832
2020-09-27	e01c	193.58	0	3.4	3.86455
2020-09-28	e01c	185.405	0	3.2	3.61627
2020-09-29	e01c	176.62	0	3.2	2.83523
2020-09-30	e01c	165.783	0	3.2	5.26696
2020-10-01	e01c	152.556	0	0	6.79191
2020-10-02	e01c	136.456	0	0	3.6726
2020-10-03	e01c	117.266	0	0	4.41547
2020-10-04	e01c	99.1015	0	0	3.32118
2020-10-05	e01c	77.0698	0	0	4.00917
2020-10-06	e01c	52.829	0	0	3.18935
2020-10-07	e01c	27.527	0	0	3.90991
2020-10-08	e01c	-2.42029	0	0	3.37737
2020-10-09	e01c	-21.8088	0	0	3.4133
2020-10-10	e01c	43.5394	12	12	3.41176
2020-10-11	e01c	129.432	0	12	3.21967
2020-10-12	e01c	121.145	0	12	3.55499
2020-10-13	e01c	104.606	0	12	3.21856
2020-10-14	e01c	86.8232	0	12	3.93756
2020-10-15	e01c	65.5869	0	12	3.3391
2020-10-16	e01c	40.2265	0	12	2.72505
2020-10-17	e01c	-5.07357	0	0	3.5356
2014-11-26	e02c	-220.857	0	17.5	2.11073
2014-11-27	e02c	-265.141	0	17.5	1.44717
2014-11-28	e02c	-296.22	0	17.5	1.80594
2014-11-29	e02c	-317.644	0	10.2	3.86123
2014-11-30	e02c	-332.831	0	1.6	2.59714
2014-12-01	e02c	-347.61	0	1.6	2.76736
2014-12-02	e02c	-362.976	0	0	3.14942
2014-12-03	e02c	-377.389	0	0	2.2782
2014-12-04	e02c	-389.966	0	0	2.52607
2014-12-05	e02c	-401.322	0	0	2.19901
2014-12-06	e02c	-389.165	1.4	1.4	2.03834
2014-12-07	e02c	-396.384	0	1.4	1.60806
2014-12-08	e02c	-424.28	0	1.4	1.71807
2014-12-09	e02c	-440.345	0	1.4	2.15556
2014-12-10	e02c	-456.683	0	1.4	1.42145
2014-12-11	e02c	-471.931	0	1.4	1.75696
2014-12-12	e02c	-485.149	0	1.4	2.54204
2014-12-13	e02c	-495.358	0	0	2.14563
2014-12-14	e02c	-503.008	0	0	2.40233
2014-12-15	e02c	-509.489	0	0	3.25358
2014-12-16	e02c	-506.536	0.4	0.4	1.78115
2014-12-17	e02c	-518.776	0	0.4	1.6842
2014-12-18	e02c	-528.208	0	0.4	2.26557
2014-12-19	e02c	-439.389	6	6.4	1.55032
2014-12-20	e02c	-289.768	5.9	12.3	1.5351
2014-12-21	e02c	-304.123	0	12.3	1.62226
2014-12-22	e02c	-163.551	13.1	25.4	1.7844
2014-12-23	e02c	-58.9482	21.1	46.1	2.00324
2014-12-24	e02c	60.7199	9.3	55.4	1.56635
2014-12-25	e02c	60.9184	0	55.4	1.51467
2014-12-26	e02c	54.2599	0	49.4	1.80726
2014-12-27	e02c	48.5981	0	43.5	1.58315
2014-12-28	e02c	44.4769	1.4	44.9	1.9262
2014-12-29	e02c	55.5456	4	35.8	1.81344
2014-12-30	e02c	54.4463	0	14.7	1.39623
2014-12-31	e02c	47.3406	0	5.4	1.30176
2015-01-01	e02c	39.0054	0	5.4	1.48979
2015-01-02	e02c	32.6917	0	5.4	1.6559
2015-01-03	e02c	27.0366	0	5.4	2.06643
2015-01-04	e02c	53.2554	10.1	14.1	2.00411
2015-01-05	e02c	59.1823	0	10.1	1.35239
2015-01-06	e02c	52.5914	0	10.1	2.11389
2015-01-07	e02c	45.2785	0	10.1	1.4265
2015-01-08	e02c	35.6249	0	10.1	0.964764
2015-01-09	e02c	28.0107	0	10.1	1.00213
2015-01-10	e02c	18.2187	0	10.1	1.50178
2015-01-11	e02c	7.82634	0	0	1.56444
2015-01-12	e02c	4.63725	0.5	0.5	1.9143
2015-01-13	e02c	-2.27457	0.4	0.9	1.61934
2015-01-14	e02c	-13.6621	0	0.9	1.49982
2015-01-15	e02c	9.88254	7.7	8.6	1.38181
2015-01-16	e02c	24.7935	0.1	8.7	1.55373
2015-01-17	e02c	15.5944	0	8.7	2.37701
2015-01-18	e02c	4.1751	0	8.7	2.55342
2015-01-19	e02c	-10.0288	0	8.2	4.71612
2015-01-20	e02c	-22.4846	0	7.8	3.80624
2015-01-21	e02c	-36.234	0	7.8	2.26073
2015-01-22	e02c	-50.5265	8.6	8.7	1.75257
2015-01-23	e02c	96.8162	24.4	33	1.69046
2015-01-24	e02c	115.295	0	33	1.55817
2015-01-25	e02c	112.46	0	33	3.07092
2015-01-26	e02c	109.646	0	33	1.57209
2015-01-27	e02c	105.224	0	33	2.8555
2015-01-28	e02c	98.6374	0	33	2.39681
2015-01-29	e02c	91.4144	0	24.4	3.50413
2015-01-30	e02c	87.0809	0	0	1.83943
2015-01-31	e02c	79.6332	0	0	3.03238
2015-02-01	e02c	97.9957	14.6	14.6	2.46613
2015-02-02	e02c	130.798	0.1	14.7	3.30535
2015-02-03	e02c	127.098	0	14.7	1.4564
2015-02-04	e02c	141.94	12.6	27.3	1.63726
2015-02-05	e02c	169.252	0.4	27.7	1.87146
2015-02-06	e02c	167.501	0	27.7	3.08719
2015-02-07	e02c	163.805	0	27.7	4.15455
2015-02-08	e02c	161.406	0	13.1	4.32948
2015-02-09	e02c	158.153	0	13	2.42837
2015-02-10	e02c	152.933	0	13	1.87179
2015-02-11	e02c	144.1	0	0.4	5.07745
2015-02-12	e02c	137.082	0	0	2.13522
2015-02-13	e02c	128.343	0	0	1.78591
2015-02-14	e02c	121.428	0	0	5.50806
2015-02-15	e02c	113.767	0	0	2.17254
2015-02-16	e02c	107.669	3.8	3.8	2.37757
2015-02-17	e02c	113.445	0.2	4	1.5097
2015-02-18	e02c	105.659	0	4	1.80287
2015-02-19	e02c	97.3947	0	4	1.35061
2015-02-20	e02c	89.4885	0	4	2.62732
2015-02-21	e02c	82.0616	1.9	5.9	2.35387
2015-02-22	e02c	83.9015	0.7	6.6	2.72789
2015-02-23	e02c	85.0634	2.7	5.5	2.19462
2015-02-24	e02c	78.8516	0	5.3	1.79586
2015-02-25	e02c	85.1791	12.4	17.7	1.68756
2015-02-26	e02c	107.405	0	17.7	1.75004
2015-02-27	e02c	104.358	0	17.7	2.24353
2015-02-28	e02c	99.9504	0	15.8	2.68768
2015-03-01	e02c	96.6242	0	15.1	2.35069
2015-03-02	e02c	91.0822	0	12.4	2.7762
2015-03-03	e02c	88.039	0	12.4	2.96073
2015-03-04	e02c	85.2881	0	0	2.98003
2015-03-05	e02c	82.3466	1.1	1.1	6.38688
2015-03-06	e02c	74.8165	0	1.1	2.27864
2015-03-07	e02c	66.4236	0	1.1	6.40404
2015-03-08	e02c	58.7158	0	1.1	5.8966
2015-03-09	e02c	51.4253	0	1.1	2.8122
2015-03-10	e02c	41.8113	0	1.1	3.37761
2015-03-11	e02c	35.0864	0	1.1	3.43151
2015-03-12	e02c	27.3366	0	0	3.35613
2015-03-13	e02c	29.5186	6.6	6.6	3.12647
2015-03-14	e02c	52.4312	0	6.6	3.22894
2015-03-15	e02c	43.6539	0	6.6	3.42898
2015-03-16	e02c	32.1018	0	6.6	4.89718
2015-03-17	e02c	14.1496	0	6.6	4.26448
2015-03-18	e02c	-5.38564	0	6.6	4.48354
2015-03-19	e02c	-22.3576	0	6.6	3.38337
2015-03-20	e02c	-41.2537	0	0	3.88837
2015-03-21	e02c	-62.1696	0	0	3.69596
2015-03-22	e02c	38.3196	36.3	36.3	3.48412
2015-03-23	e02c	147.312	0	36.3	3.42498
2015-03-24	e02c	144.757	0	36.3	3.29702
2015-03-25	e02c	140.316	0	36.3	3.64807
2015-03-26	e02c	139.37	3	39.3	3.52573
2015-03-27	e02c	141.384	0	39.3	2.98398
2015-03-28	e02c	132.505	0	39.3	3.53801
2015-03-29	e02c	123.823	0	3	3.92517
2015-03-30	e02c	116.295	0	3	5.55262
2015-03-31	e02c	108.408	0	3	3.91153
2015-04-01	e02c	99.5743	0	3	4.57919
2015-04-02	e02c	90.4986	0	0	4.46139
2015-04-03	e02c	82.0191	0	0	4.54723
2015-04-04	e02c	75.2422	0.2	0.2	4.3312
2015-04-05	e02c	63.9805	0	0.2	6.881
2015-04-06	e02c	55.3839	0.2	0.4	3.9235
2015-04-07	e02c	45.7113	0	0.4	4.15253
2015-04-08	e02c	32.1009	0	0.4	4.47718
2015-04-09	e02c	14.7288	0	0.4	3.99082
2015-04-10	e02c	6.61177	9.5	9.9	4.00238
2015-04-11	e02c	65.949	0	9.7	3.9176
2015-04-12	e02c	65.2714	8.9	18.6	4.07868
2015-04-13	e02c	183.587	38.4	56.8	4.04645
2015-04-14	e02c	253.766	18.3	75.1	4.05913
2015-04-15	e02c	300.946	0	75.1	4.00084
2015-04-16	e02c	301.73	0.7	75.8	4.33792
2015-04-17	e02c	310.821	3.5	69.8	4.17127
2015-04-18	e02c	311.872	1	70.8	4.05852
2015-04-19	e02c	341.655	16.6	78.5	4.17508
2015-04-20	e02c	364.46	0	40.1	3.88526
2015-04-21	e02c	359.023	0	21.8	4.25071
2015-04-22	e02c	349.615	0	21.8	6.76112
2015-04-23	e02c	340.353	0	21.1	5.21692
2015-04-24	e02c	330.725	0	17.6	4.33019
2015-04-25	e02c	321.618	0.9	17.5	4.38428
2015-04-26	e02c	315.765	0	0.9	5.11704
2015-04-27	e02c	313.89	4.6	5.5	4.00043
2015-04-28	e02c	314.343	2.8	8.3	4.10367
2015-04-29	e02c	311.949	0	8.3	3.70635
2015-04-30	e02c	301.383	0	8.3	4.24795
2015-05-01	e02c	289.253	0	8.3	4.20847
2015-05-02	e02c	276.228	0	7.4	6.61258
2015-05-03	e02c	264.603	0	7.4	5.55871
2015-05-04	e02c	254.537	0	2.8	5.25117
2015-05-05	e02c	240.012	0	0	5.52523
2015-05-06	e02c	226.519	0	0	4.80418
2015-05-07	e02c	214.315	0	0	6.60494
2015-05-08	e02c	201.488	0	0	7.7527
2015-05-09	e02c	188.835	0	0	7.21733
2015-05-10	e02c	176.062	0	0	6.29731
2015-05-11	e02c	163.428	0	0	5.50443
2015-05-12	e02c	150.915	0	0	5.03478
2015-05-13	e02c	136.503	0	0	4.80872
2015-05-14	e02c	121.761	0	0	5.67782
2015-05-15	e02c	108.292	0	0	4.62152
2015-05-16	e02c	94.9615	0	0	4.63262
2015-05-17	e02c	81.906	0	0	4.74832
2015-05-18	e02c	67.2782	0	0	4.79334
2015-05-19	e02c	44.289	0	0	4.97517
2015-05-20	e02c	13.4123	0.3	0.3	5.46002
2015-05-21	e02c	1.69042	7	7.3	5.04825
2015-05-22	e02c	15.4848	0	7.3	4.89161
2015-05-23	e02c	-33.4697	0	7.3	6.04689
2015-05-24	e02c	4.36328	6.7	14	4.82652
2015-05-25	e02c	-19.8521	0	14	4.84036
2015-05-26	e02c	4.30833	11	25	4.76606
2015-05-27	e02c	44.2375	0	24.7	4.67118
2015-05-28	e02c	13.743	0	17.7	4.70702
2015-05-29	e02c	-25.691	0	17.7	4.90067
2015-05-30	e02c	-76.2246	0	17.7	4.93571
2015-05-31	e02c	-128.048	0	11	4.98031
2015-06-01	e02c	-103.741	3.6	14.6	4.67398
2015-06-02	e02c	-80.3887	0.2	3.8	4.71186
2015-06-03	e02c	-128.164	0	3.8	5.19173
2015-06-04	e02c	-106.94	6.4	10.2	5.03064
2015-06-05	e02c	64.3117	0	10.2	5.17585
2015-06-06	e02c	74.9514	0.2	10.4	5.22661
2015-06-07	e02c	70.5148	0	10.4	5.36712
2015-06-08	e02c	-97.3752	0	6.8	4.99327
2015-06-09	e02c	-157.829	0	6.6	4.85517
2015-06-10	e02c	-172.409	1.2	7.8	4.9019
2015-06-11	e02c	-156.103	1.7	3.1	4.86505
2015-06-12	e02c	-212.207	0.1	3.2	4.94696
2015-06-13	e02c	-244.265	0	3	5.0322
2015-06-14	e02c	-265.058	0	3	5.22205
2015-06-15	e02c	-258.162	0	3	5.55976
2015-06-16	e02c	-292.993	0	3	5.41644
2015-06-17	e02c	-319.947	0	1.8	5.82936
2015-06-18	e02c	-336.186	0	0.1	5.36774
2015-06-19	e02c	-349.585	0	0	5.29001
[truncated: 54,443 more rows]
